# Supplementary material for: Spatial gene expression quantification: a tool for analysis of in situ hybridizations in sea anemone Nematostella vectensis
Source: BMC Res Notes. 2012 Oct 5;5:555. doi: 10.1186/1756-0500-5-555 (PMC3532226; doi:10.1186/1756-0500-5-555)
Supplement: Additional file 1 — Matlab programs: “genexp.m” for cell layer decomposition of gene expression images and profile editing; “oneview.m” for a 2D gene expression array from a single decomposed image; “twoviews.m” for a 2D array from a decomposed image and perpendicular view. Supporting files: Matlab user interface “genexp.fig” (necessary to run “genexp.m”); directory “embryodata” containing geometry definitions; directory “functions” containing Matlab functions used in the main programs. Matlab script: “stanpro.m” for creating a standardized 1D array from a GENEXP profile figure. Manuals: “readme_genexp.m” for GENEXP program; “readme_oneview.m” for ONEVIEW program; “readme_twoviews.m” for TWOVIEWS program. [file 1756-0500-5-555-S1.tar]

Archive with 29 entries (27 files):
- embryodata
- embryodata/widepore.config
- embryodata/normalpore.config
- functions
- functions/decround.m
- functions/vector_intersect.m
- functions/edit_profile.m
- functions/get_decomposition.m
- functions/stage.m
- functions/batch.m
- functions/hand.m
- functions/zoomdrag.m
- functions/myeditor.m
- functions/get_spline.m
- functions/genexpviewer.m
- functions/insert.m
- functions/colslice.m
- functions/embryo.m
- functions/fplotdecom.m
- functions/dispvert.m
- genexp.fig
- genexp.m
- oneview.m
- readme_editor.m
- readme_genexp.m
- readme_oneview.m
- readme_twoviews.m
- stanpro.m
- twoviews.m
