# Supplementary material for: Spatial gene expression quantification: a tool for analysis of in situ hybridizations in sea anemone Nematostella vectensis
Source: BMC Res Notes. 2012 Oct 5;5:555. doi: 10.1186/1756-0500-5-555 (PMC3532226; doi:10.1186/1756-0500-5-555)
Supplement: Additional file 1 — Matlab programs: “genexp.m” for cell layer decomposition of gene expression images and profile editing; “oneview.m” for a 2D gene expression array from a single decomposed image; “twoviews.m” for a 2D array from a decomposed image and perpendicular view. Supporting files: Matlab user interface “genexp.fig” (necessary to run “genexp.m”); directory “embryodata” containing geometry definitions; directory “functions” containing Matlab functions used in the main programs. Matlab script: “stanpro.m” for creating a standardized 1D array from a GENEXP profile figure. Manuals: “readme_genexp.m” for GENEXP program; “readme_oneview.m” for ONEVIEW program; “readme_twoviews.m” for TWOVIEWS program. [file 1756-0500-5-555-S1.tar › embryodata/widepore.config]

# Configuration file for class embryo
# SYNTAX:
# NO_PHASES=INT # the number of phases
# SOURCE=ANYTHING
# ENDOECTO=[out in; out in] # endo-ectoderm boundary nodes
# DECOMP=[out in; out in]* # predefined decomposition lines (defined between nodes indexed in the OUTER and INNER lists)
# EXTRAOUTER=INT_LIST # nodes added w.r.t. the previous phase (defined between nodes indexed in the OUTER and INNER lists)
# EXTRAINNER=INT_LIST # nodes added w.r.t the previous phase (defined between nodes indexed in the OUTER and INNER lists)
# NO_SAMPLES=INT # number of samples included for this phase
# SAMPLE=INT # sequence number of the sample
# OUTERX=FLOAT_LIST # x coordinates of the outer cell wall
# OUTERY=FLOAT_LIST # y coordinates of the outer cell wall
# INNERX=FLOAT_LIST # x coordinates of the inner cell wall
# INNERY=FLOAT_LIST # y coordinates of the inner cell wall

# endoecto boundary is NOT according to the Magie schematic embryos

# These are the current phases: blastula blastula1_1 gastrula1 gastrula1_1 gastrula2 gastrula3 gastrula4 gastrula5

NO_PHASES=6

PHASE=blastula1
SOURCE=[OUTERX; OUTERY] = [sin((0:1.0/n:2)*pi);cos((0:1.0/n:2)*pi)]; [INNERX; INNERY] = 0.7 * [sin((0:1.0/n:2)*pi);cos((0:1.0/n:2)*pi)];
HPF=22
ENDOECTO=3 3; 7 7
DECOMP=1 1; 3 3; 5 5; 7 7; 9 9; 13 13
EXTRAOUTER=
EXTRAINNER=
NO_SAMPLES=1
SAMPLE=1
OUTERX=-0.000089 0.382591 0.716131 0.923791 0.999911 0.923738 0.681530 0.382591 -0.000089 -0.382769 -0.707199 -0.923969 -1.000089 -0.923969 -0.707199 -0.382769 -0.000089 
OUTERY=1.006973 0.930853 0.702434 0.389653 0.006973 -0.404803 -0.736974 -0.916907 -0.993027 -0.916907 -0.700137 -0.375707 0.006973 0.389653 0.714083 0.930853 1.006973 
INNERX=-0.002831 0.282122 0.494683 0.671441 0.726844 0.660769 0.473923 0.282122 -0.002831 -0.268458 -0.501830 -0.657778 -0.712238 -0.657778 -0.501830 -0.268458 -0.002831 
INNERY=0.715772 0.664659 0.515587 0.275341 0.006366 -0.294080 -0.543208 -0.664554 -0.716554 -0.664554 -0.508607 -0.275236 0.006366 0.275341 0.508712 0.664659 0.715772 
END_PHASE

PHASE=gastrula1
SOURCE=/media/disk/uva/graduation project/2.geometry/matlab/embryos/schematic/gastrula1.jpg
HPF=24
ENDOECTO=4 3; 8 9
DECOMP=1 1; 4 3; 6 6; 8 9; 11 11; 15 15
EXTRAOUTER=3 9
EXTRAINNER=5 7
NO_SAMPLES=1
SAMPLE=1
OUTERX=-0.010767 0.359165 0.679596 0.830230 0.735955 0.675348 0.709019 0.810028 0.648110 0.359165 -0.010767 -0.403675 -0.727036 -0.943092 -1.018962 -0.943092 -0.727036 -0.403675 -0.010767 
OUTERY=0.996820 0.921452 0.727958 0.404050 0.202029 0.006743 -0.202011 -0.390563 -0.738936 -0.920223 -1.003180 -0.920223 -0.704167 -0.380805 0.000615 0.382034 0.705396 0.921452 0.996820 
INNERX=-0.008623 0.265760 0.432924 0.338648 0.311712 0.298244 0.338648 0.405988 0.405988 0.265760 -0.008623 -0.283006 -0.515610 -0.671044 -0.725617 -0.671044 -0.515610 -0.283006 -0.008623 
INNERY=0.717442 0.662869 0.505060 0.363645 0.175093 0.006743 -0.181809 -0.343425 -0.538711 -0.661967 -0.716540 -0.661967 -0.506534 -0.273931 0.000451 0.274833 0.507435 0.662869 0.717442 
END_PHASE

PHASE=gastrula2
SOURCE=/media/disk/uva/graduation project/2.geometry/matlab/embryos/schematic/gastrula2.jpg
HPF=30
ENDOECTO=7 3; 11 15
# DECOMP=7 3; 11 15
DECOMP=1 1; 3 3; 7 3; 7 6; 9 9; 11 12; 11 15; 15 15; 17 17; 21 21
EXTRAOUTER=4 5 6 12 13 14
EXTRAINNER=4 6 8 10 12 14
NO_SAMPLES=1
SAMPLE=1
OUTERX=0.197338 0.607410 0.729712 0.650576 0.370000 0.146978 0.010288 0.060648 0.060648 0.039065 -0.011295 0.132590 0.384389 0.628993 0.722518 0.607410 0.182950 -0.198345 -0.529281 -0.795468 -0.879173 -0.788273 -0.514892 -0.162374 0.197338 
OUTERY=1.001028 0.842755 0.547791 0.295992 0.224050 0.274409 0.403906 0.180884 0.001028 -0.207605 -0.430627 -0.279548 -0.229188 -0.272353 -0.488181 -0.833504 -0.998972 -0.948612 -0.754368 -0.409044 0.005216 0.425488 0.763618 0.957862 1.001028 
INNERX=0.182950 0.305252 0.377194 0.305252 0.182950 -0.054460 -0.284676 -0.363813 -0.378201 -0.385396 -0.335036 -0.104820 0.161367 0.276475 0.319640 0.276475 0.161367 -0.104820 -0.335036 -0.507698 -0.550900 -0.457338 -0.284676 -0.054460 0.182950 
INNERY=0.698870 0.648510 0.547791 0.648510 0.698870 0.662898 0.511819 0.238438 0.001028 -0.257965 -0.552929 -0.682425 -0.718397 -0.617677 -0.480986 -0.617677 -0.718397 -0.682425 -0.552929 -0.308325 0.005052 0.281603 0.511819 0.662898 0.698870 
END_PHASE

PHASE=gastrula3
SOURCE=/media/disk/uva/graduation project/2.geometry/matlab/embryos/schematic/gastrula3.jpg
HPF=36
ENDOECTO=8 3; 12 15
# DECOMP=8 3; 12 15
DECOMP=1 1; 3 3; 8 3; 8 6; 10 9; 12 12; 12 15; 17 15; 19 17; 23 21
EXTRAOUTER=5 15
EXTRAINNER=
NO_SAMPLES=1
SAMPLE=1
OUTERX=0.381655 0.716126 0.866297 0.770733 0.497696 0.258788 0.074488 -0.075683 -0.198550 -0.225854 -0.178072 -0.021075 0.054010 0.251962 0.490870 0.763907 0.866297 0.695648 0.327047 -0.184898 -0.649062 -0.969881 -1.076518 -0.956229 -0.608106 -0.130290 0.381655 
OUTERY=0.899689 0.626652 0.292181 0.046447 0.053273 0.094229 0.237573 0.380918 0.217095 -0.001335 -0.240242 -0.404065 -0.192461 -0.062768 -0.042290 -0.062768 -0.281198 -0.670277 -0.936488 -1.004748 -0.820447 -0.472324 -0.002863 0.456003 0.831430 0.995252 0.899689 
INNERX=0.224658 0.354351 0.388481 0.354351 0.224658 -0.007424 -0.266809 -0.567151 -0.662714 -0.539847 -0.212202 -0.007424 0.149573 0.292918 0.354351 0.292918 0.149573 -0.007424 -0.212202 -0.539847 -0.662714 -0.567151 -0.266809 -0.007424 0.224658 
INNERY=0.578870 0.469655 0.305833 0.469655 0.578870 0.633478 0.585696 0.353614 -0.001335 -0.376761 -0.581539 -0.595191 -0.567888 -0.465498 -0.308502 -0.465498 -0.567888 -0.595191 -0.581539 -0.376761 -0.001335 0.353614 0.585696 0.633478 0.578870 
END_PHASE

PHASE=gastrula4
SOURCE=/media/disk/uva/graduation project/2.geometry/matlab/embryos/schematic/gastrula4.jpg
HPF=42
ENDOECTO=8 3; 14 15
DECOMP=1 1; 3 3; 8 3; 8 4; 11 9; 14 14; 14 15; 19 15; 21 17; 25 21
EXTRAOUTER=9 13
EXTRAINNER=
NO_SAMPLES=1
SAMPLE=1
OUTERX=0.453358 0.720025 0.825288 0.725057 0.453358 0.200727 0.025288 0.165639 0.004236 -0.311554 -0.465940 -0.262431 -0.037870 0.137569 0.060376 0.207744 0.446341 0.720025 0.818271 0.734060 0.439323 0.011253 -0.529098 -0.936115 -1.128750 -0.943133 -0.472957 0.039323 0.453358 
OUTERY=0.815959 0.535257 0.212450 0.041501 0.022976 0.058064 0.191397 0.247538 0.422976 0.387888 -0.005094 -0.370006 -0.405094 -0.292813 -0.173515 -0.033164 -0.019129 -0.040182 -0.215620 -0.545445 -0.854217 -1.008603 -0.917375 -0.615620 -0.007984 0.577362 0.928239 0.991397 0.815959 
INNERX=0.242832 0.320025 0.313007 0.320025 0.242832 0.081429 -0.248396 -0.606291 -0.727513 -0.604210 -0.275402 -0.002782 0.172657 0.291955 0.298972 0.291955 0.172657 -0.002782 -0.275402 -0.604210 -0.727513 -0.606291 -0.248396 0.081429 0.242832 
INNERY=0.521222 0.359818 0.191397 0.359818 0.521222 0.605432 0.619467 0.394906 -0.006451 -0.383209 -0.588714 -0.587550 -0.510357 -0.384041 -0.201585 -0.384041 -0.510357 -0.587550 -0.588714 -0.383209 -0.006451 0.394906 0.619467 0.605432 0.521222 
END_PHASE

PHASE=gastrula5
SOURCE=/media/disk/uva/graduation project/2.geometry/matlab/embryos/schematic/gastrula5.jpg
HPF=48
ENDOECTO=8 3; 14 15
DECOMP=1 1; 5 3; 8 3; 8 4; 11 9; 14 14; 14 15; 17 15; 21 17; 25 21
EXTRAOUTER=
EXTRAINNER=
NO_SAMPLES=1
SAMPLE=1
OUTERX=0.728577 0.827517 0.756846 0.431758 0.142005 -0.161882 -0.147748 0.177341 0.035998 -0.289090 -0.515239 -0.254893 -0.027145 0.150783 -0.147748 -0.084143 0.142005 0.417623 0.742712 0.813383 0.622570 0.304549 -0.289090 -0.854461 -1.133504 -0.847394 -0.197218 0.382288 0.728577 
OUTERY=0.531000 0.248315 0.036300 0.043368 0.036300 0.135240 0.361389 0.333120 0.467396 0.375523 0.000965 -0.363691 -0.399277 -0.285403 -0.281721 -0.062639 -0.027304 -0.013169 -0.034371 -0.373594 -0.677480 -0.903629 -0.988435 -0.705749 0.003467 0.700611 1.011565 0.884357 0.531000 
INNERX=0.325751 0.311616 0.113736 0.311616 0.325751 0.191475 -0.247726 -0.610699 -0.733641 -0.608588 -0.267889 0.092535 0.233878 0.297482 0.191475 0.297482 0.233878 0.092535 -0.267889 -0.608588 -0.733641 -0.610699 -0.247726 0.191475 0.325751 
INNERY=0.375523 0.220046 0.184710 0.220046 0.375523 0.580470 0.632754 0.405007 -0.002045 -0.384149 -0.571473 -0.550272 -0.444265 -0.302922 -0.154512 -0.302922 -0.444265 -0.550272 -0.571473 -0.384149 -0.002045 0.405007 0.632754 0.580470 0.375523 
END_PHASE

END
