# Supplementary material for: Spatial gene expression quantification: a tool for analysis of in situ hybridizations in sea anemone Nematostella vectensis
Source: BMC Res Notes. 2012 Oct 5;5:555. doi: 10.1186/1756-0500-5-555 (PMC3532226; doi:10.1186/1756-0500-5-555)
Supplement: Additional file 1 — Matlab programs: “genexp.m” for cell layer decomposition of gene expression images and profile editing; “oneview.m” for a 2D gene expression array from a single decomposed image; “twoviews.m” for a 2D array from a decomposed image and perpendicular view. Supporting files: Matlab user interface “genexp.fig” (necessary to run “genexp.m”); directory “embryodata” containing geometry definitions; directory “functions” containing Matlab functions used in the main programs. Matlab script: “stanpro.m” for creating a standardized 1D array from a GENEXP profile figure. Manuals: “readme_genexp.m” for GENEXP program; “readme_oneview.m” for ONEVIEW program; “readme_twoviews.m” for TWOVIEWS program. [file 1756-0500-5-555-S1.tar › functions/vector_intersect.m]

function pts = vector_intersect( pFrom1, pTo1, pFrom2, pTo2 )
% Determines intersection points between vectors v1 (formed by pFrom1 and
% pTo1) and v2 (formed by pFrom2 and pTo2), where p* are column vectors in 
% the case of multiple points. The result returned is a matrix
% with nPoints rows and 3 columns, where nPoints is the number of intersection 
% points. The first 2 value of each row represent the x and y coordinates
% of the intersection points, and the 3rd value represents the index into
% the (column)series of points that the function was called with. Vectors
% that do not intersect are not returned.

% Written by Johann de Jong 2008/2009

points = 1:length(pFrom1(:,1)); % no of intersections to calculate

% make the vectors
v1 = [pTo1(:,1)-pFrom1(:,1) pTo1(:,2)-pFrom1(:,2)];
v2 = [pTo2(:,1)-pFrom2(:,1) pTo2(:,2)-pFrom2(:,2)];
a1 = v1(:,2)./v1(:,1); % make lines y = ax + b
a2 = v2(:,2)./v2(:,1);
is = a1 ~= a2; % which lines intersect?

% ... so now find the intersection points ...
b1 = pFrom1(is,2) - a1(is) .* pFrom1(is,1);
b2 = pFrom2(is,2) - a2(is) .* pFrom2(is,1);
xIntersect = ((b2 - b1) ./ (a1(is) - a2(is)) );
yIntersect = a1(is) .* xIntersect + b1;

% ... and check which of the intersection points lie within the lengths of both vectors
v3 = [xIntersect-pFrom1(is,1) yIntersect-pFrom1(is,2)];
v4 = [xIntersect-pFrom2(is,1) yIntersect-pFrom2(is,2)];
v5 = [pTo1(is,1)-xIntersect pTo1(is,2)-yIntersect];
v6 = [pTo2(is,1)-xIntersect pTo2(is,2)-yIntersect];

ints =  sqrt(v3(:,1).^2+v3(:,2).^2) + sqrt(v5(:,1).^2+v5(:,2).^2) == sqrt(v1(is,1).^2+v1(is,2).^2) & ...
    sqrt(v4(:,1).^2+v4(:,2).^2) + sqrt(v6(:,1).^2+v6(:,2).^2) == sqrt(v2(is,1).^2+v2(is,2).^2);
pts = [xIntersect(ints) yIntersect(ints) points(is(ints))'];
end
