# Supplementary material for: Spatial gene expression quantification: a tool for analysis of in situ hybridizations in sea anemone Nematostella vectensis
Source: BMC Res Notes. 2012 Oct 5;5:555. doi: 10.1186/1756-0500-5-555 (PMC3532226; doi:10.1186/1756-0500-5-555)
Supplement: Additional file 1 — Matlab programs: “genexp.m” for cell layer decomposition of gene expression images and profile editing; “oneview.m” for a 2D gene expression array from a single decomposed image; “twoviews.m” for a 2D array from a decomposed image and perpendicular view. Supporting files: Matlab user interface “genexp.fig” (necessary to run “genexp.m”); directory “embryodata” containing geometry definitions; directory “functions” containing Matlab functions used in the main programs. Matlab script: “stanpro.m” for creating a standardized 1D array from a GENEXP profile figure. Manuals: “readme_genexp.m” for GENEXP program; “readme_oneview.m” for ONEVIEW program; “readme_twoviews.m” for TWOVIEWS program. [file 1756-0500-5-555-S1.tar › functions/edit_profile.m]

function edit_profile(h,f)
%PLOT_HANDLES Summary of this function goes here
%   Detailed explanation goes here

% Written by Johann de Jong 2008/2009

if isempty(f) || isempty(h)
    filedir = strcat(pwd,filesep,'profiles_raw',filesep,'*.fig');
    [filename, pathname, FilterIndex] = uigetfile(filedir,'Choose figure','');
    if filename == 0
        return;
    end;
    f = fullfile(pathname, filename);
    h = openfig(f, 'new');
end;

axh = get(h, 'CurrentAxes');
xlim = get(axh, 'XLim');
ylim = get(axh, 'YLim');
ylim(1) = 0;
set(axh, 'YLim', ylim);
profile = findobj(axh,'Type','line','DisplayName','profile');
xs = get(profile, 'XData');
ys = get(profile, 'YData');
drawnow;


while true
    S = {'Rectangle select', 'Symmetricize profile', 'Subtract constant', 'Shift profile', 'Save under a different name and quit', 'Save and quit'};
    [selection, ok] = listdlg('ListString',S,'SelectionMode','single');
    if ok
        switch selection
            case 1
                go_edit = true;
                go_symmetric = false;
                go_subtract = false;
                go_shift = false;
            case 2
                go_symmetric = true;
                go_edit = false;
                go_subtract = false;
                go_shift = false;
            case 3
                go_symmetric = false;
                go_edit = false;
                go_subtract = true;
                go_shift = false;
            case 4
                go_shift = true;
                go_symmetric = false;
                go_edit = false;
                go_subtract = false;
            case 5
                [filename, pathname, FilterIndex] = uiputfile(pathname,'Save figure',filename);
                if filename ~= 0
                    f = fullfile(pathname,filename);
                    hgsave(h,f);
                    close(h);
                    return;
                end;
            otherwise
                hgsave(h,f);
                close(h);
                return;
        end;
    end;
    
if go_shift
    
    % shift the profile
    answer = inputdlg('Enter shift (positive for right shift, negative for left shift)');
    d = str2num(answer{1});
    nf = xs(end);
    if d > 0
            shiftI = find(xs + d > nf);
            
            shiftxs = xs(shiftI);
            xs(shiftI) = [];
            xs(1) = [];
            xs = xs + nf;
            xs = insert(shiftxs,xs,1);
            xs = xs - xs(1);
            
            shiftys = ys(shiftI);
            ys(shiftI) = [];
            ys(1) = [];
            ys = insert(shiftys,ys,1);
            
    elseif d < 0
            shiftI = find(xs + d < 0);
            
            shiftxs = xs(shiftI);
            xs(shiftI) = [];
            xs(end) = [];
            shiftxs = shiftxs + nf;
            xs = insert(shiftxs,xs,length(xs)+1);
            xs = xs - xs(1);
            
            
            shiftys = ys(shiftI);
            ys(shiftI) = [];
            ys(end) = [];
            ys = insert(shiftys,ys,length(ys)+1);
    end;
    if xs(end) ~= nf
        xs(end+1) = nf;
        ys(end+1) = ys(1);
    end;
    
    set(profile,'XData',xs);
    set(profile,'YData',ys);
    drawnow;

    answer = questdlg('Save or undo operation?', 'Input', 'Save', 'Undo', 'Save');
    switch answer
        case 'Save'
            hgsave(h,f);
        case 'Undo'
            close(h);
            h = openfig(f, 'new');
            axh = get(h, 'CurrentAxes');
            profile = findobj(axh,'Type','line','DisplayName','profile');
            xs = get(profile, 'XData');
            ys = get(profile, 'YData');
            drawnow;
    end;
end;

if go_subtract
    [x const] = getpts(axh);
    ys = max(ys - const(1),0);
    
    set(profile,'YData',ys);
    set(axh, 'XLim',xlim);
    set(axh, 'YLim',ylim);
    drawnow;

    answer = questdlg('Save or undo operation?', 'Input', 'Save', 'Undo', 'Save');
    switch answer
        case 'Save'
            hgsave(h,f);
        case 'Undo'
            close(h);
            h = openfig(f, 'new');
            axh = get(h, 'CurrentAxes');
            profile = findobj(axh,'Type','line','DisplayName','profile');
            xs = get(profile, 'XData');
            ys = get(profile, 'YData');
            drawnow;
    end;

end;
    
if go_edit
    try
        rect = getrect(axh);
    catch ME
        return;
    end;
    
    minX = min(xs);
    maxX = max(xs);
    minY = min(ys);
    maxY = max(ys);
    
    x1 = max(minX,rect(1));
    y1 = max(minY,rect(2));
    x2 = min(maxX,x1 + rect(3));
    y2 = min(maxY,y1 + rect(4));
    hold on;
    hh = plot(...
        [x1,x2],[y1,y1],...
        [x1,x2],[y2,y2],...
        [x1,x1],[y1,y2],...
        [x2,x2],[y1,y2],...
        'Color','Black');
    hold off;
    S = {'Replace with constant', 'Linear interpolation', 'Pchip interpolation', 'Spline interpolation', 'Smoothen', 'Make new selection', 'Back to menu'};
    [selection, ok] = listdlg('ListString',S,'SelectionMode','single');
    if ok
        i_replace = xs>=x1 & xs<=x2 & ys>=y1 & ys<=y2;
        starti = find(i_replace, 1, 'first');
        xs_new = xs(i_replace);
        ys_old = ys(i_replace);
        length(xs)
        length(ys)
        xs(i_replace) = [];
        ys(i_replace) = [];
        switch selection
            case 1
                [x const] = getpts(axh);
                const(1) = max(const(1),0);
%                 const = inputdlg('Please provide a constant','Input');
%                 const = str2num(const{1});
                ys_new = const(1) * ones(1,length(xs_new));
            case 2
                ys_new = interp1([xs xs(2:end)+maxX],[ys ys(2:end)],xs_new,'linear');
            case 3
                ys_new = interp1([xs xs(2:end)+maxX],[ys ys(2:end)],xs_new,'pchip');
            case 4
                ys_new = interp1([xs xs(2:end)+maxX],[ys ys(2:end)],xs_new,'spline');
            case 5
%                 find(i_replace);
                ys_new = smooth(ys_old,'moving');
            case 6
                delete(hh);
                drawnow;
                continue;
            case 7 
                delete(hh);
                drawnow;
                continue;
            otherwise
                continue;
        end;

        xs = insert(xs_new, xs, starti);
        ys = insert(ys_new, ys, starti);

        set(profile,'YData',ys);
        %     xs = insert(xs_new, xs, starti);
        %     set(profile,'XData',xs);
        set(axh, 'XLim',xlim);
        set(axh, 'YLim',ylim);
        delete(hh);
        drawnow;

        answer = questdlg('Save or undo operation?', 'Input', 'Save', 'Undo', 'Save');
        switch answer
            case 'Save'
                hgsave(h,f);
            case 'Undo'
                close(h);
                h = openfig(f, 'new');
                axh = get(h, 'CurrentAxes');
                profile = findobj(axh,'Type','line','DisplayName','profile');
                xs = get(profile, 'XData');
                ys = get(profile, 'YData');
                drawnow;
        end;
    else
        delete(hh);
        drawnow;
    end;
    
end;

if go_symmetric
    l = length(xs)*2;
    xs_new = xs(1):(xs(end)-xs(1))/(l-1):xs(end);
    ys = interp1(xs,ys,xs_new,'pchip');
    xs = xs_new;
    ys = (ys + ys(end:-1:1)) / 2.0;
    set(profile, 'XData', xs);
    set(profile, 'YData', ys);
    drawnow;
    answer = questdlg('Save or undo operation?', 'Input', 'Save', 'Undo', 'Save');
    switch answer
        case 'Save'
            hgsave(h,f);
        case 'Undo'
            close(h);
            h = openfig(f, 'new');
            axh = get(h, 'CurrentAxes');
            profile = findobj(axh,'Type','line','DisplayName','profile');
            xs = get(profile, 'XData');
            ys = get(profile, 'YData');
            drawnow;
    end;
end;

end;

end

function [x,y] = getcurpt(axHandle)
%GETCURPT Get current point.
%   [X,Y] = GETCURPT(AXHANDLE) gets the x- and y-coordinates of
%   the current point of AXHANDLE.  GETCURPT compensates these
%   coordinates for the fact that get(gca,'CurrentPoint') returns
%   the data-space coordinates of the idealized left edge of the
%   screen pixel that the user clicked on.  For IPT functions, we
%   want the coordinates of the idealized center of the screen
%   pixel that the user clicked on.

%   Copyright 1993-2002 The MathWorks, Inc.
%   $Revision: 1.9 $  $Date: 2002/03/15 15:57:43 $

pt = get(axHandle, 'CurrentPoint');
x = pt(1,1);
y = pt(1,2);
end

function drag_point(axh,ipoint)
profile = getappdata(handles.output,eventdata{1});
xOutput = eventdata{2};
yOutput = eventdata{3};

d = getappdata(handles.output,'spacing');
X = get(profile,'XData'); % the x coordinates of the points
Y = get(profile,'YData');
[x,y] = getcurpt(axh); % the intermediate point in the dragging process in axes coordinate units
ipoint = getappdata(handles.output,'ipoint'); % the point that was selected by a mousedown action

% also move other points on the same location
I = X==X(ipoint)&Y==Y(ipoint);
if ipoint==1 || ipoint == length(X)
    X(1) = x;
    Y(1) = y;
    X(end) = x;
    Y(end) = y;
else
    X(ipoint) = x;
    Y(ipoint) = y;
end;
% also move other points on the same location
X(I) = X(ipoint);
Y(I) = Y(ipoint);

set(profile,'XData',X,'YData',Y);

setappdata(handles.output,xOutput,X/d);
setappdata(handles.output,yOutput,Y/d);
drawnow;
end
