# Supplementary material for: Spatial gene expression quantification: a tool for analysis of in situ hybridizations in sea anemone Nematostella vectensis
Source: BMC Res Notes. 2012 Oct 5;5:555. doi: 10.1186/1756-0500-5-555 (PMC3532226; doi:10.1186/1756-0500-5-555)
Supplement: Additional file 1 — Matlab programs: “genexp.m” for cell layer decomposition of gene expression images and profile editing; “oneview.m” for a 2D gene expression array from a single decomposed image; “twoviews.m” for a 2D array from a decomposed image and perpendicular view. Supporting files: Matlab user interface “genexp.fig” (necessary to run “genexp.m”); directory “embryodata” containing geometry definitions; directory “functions” containing Matlab functions used in the main programs. Matlab script: “stanpro.m” for creating a standardized 1D array from a GENEXP profile figure. Manuals: “readme_genexp.m” for GENEXP program; “readme_oneview.m” for ONEVIEW program; “readme_twoviews.m” for TWOVIEWS program. [file 1756-0500-5-555-S1.tar › functions/get_decomposition.m]

function result = get_decomposition(xsfOut, ysfOut, xsfIn, ysfIn, sIn, sOut, decomp, nPoints, mode)
% calculate the decomposition of the embryo
% sOut: s-values of the nodes the outer spline was drawn through
% sIn: s-values of the nodes the inner spline was drawn through
% nPoints: no. of compartments to produce in the decomposition
% endoecto: indices into sOut/sIn of the endo-ectoderm boundary 

% Written by Johann de Jong 2008/2009

if strcmp(mode, 'compartment')
    precision = 8;
    sDecomp = zeros(size(decomp));
    sDecomp(:,1) = decround(sOut(decomp(:,1)),precision);
    sDecomp(:,2) = decround(sIn(decomp(:,2)),precision);
    factor = 100;
    maxSIn = decround(max(sIn),precision);
    maxSOut = decround(max(sOut),precision);
    
    cumNPoints = 0;
    nNodes = length(sDecomp(:,1));
    sOut = zeros(1,nPoints);
    sIn = zeros(1,nPoints);
    sOut = [];
    sIn = [];
    is = [];
    for i = 1:nNodes-1
        curNPoints = max(1,(round(nPoints * (sDecomp(i+1,1) - sDecomp(i,1))/maxSOut)));
        cumNPoints = cumNPoints + curNPoints;
        [sOutEct sInEct isEct] = decompose(xsfOut, ysfOut, xsfIn, ysfIn, maxSOut, maxSIn, sDecomp(i,1), sDecomp(i+1,1), sDecomp(i,2), sDecomp(i+1,2), curNPoints+1, factor, 'out_to_in');
        sOut = [sOut sOutEct(1:end-1)];
        sIn = [sIn sInEct(1:end-1)];
        is = [is isEct(1:end-1)];
    end;
    curNPoints = nPoints - cumNPoints;
    [sOutEnd sInEnd isEnd] = decompose(xsfOut, ysfOut, xsfIn, ysfIn, maxSOut, maxSIn, sDecomp(nNodes,1), sDecomp(1,1), sDecomp(nNodes,2), sDecomp(1,2), curNPoints+1, factor, 'out_to_in');
    sOut = [sOut sOutEnd(1:end-1)];
    sIn = [sIn sInEnd(1:end-1)];
    is = [is isEnd(1:end-1)];
    
    % get them in the right order, sOut increasing
    [value starti] = min(diff(sOut));
    if value < - 0.5*maxSOut % there should be one large leap downward (the modulo leap)
        sOut = [sOut(starti+1:end) sOut(1:starti)];
        sIn = [sIn(starti+1:end) sIn(1:starti)];
    end;  
    is = sort(is);
    
    % round (necessary because the mod(...) operations on floats cause errors)
    sOut = decround(sOut, precision);
    sIn = decround(sIn, precision);

    tolerance = sum(diff(sIn)) / (length(sIn) - 1);
    [sOut sIn] = desperate_measures(xsfOut, ysfOut, xsfIn, ysfIn, sIn, sOut, factor, maxSOut, maxSIn, tolerance, is, 'in');
    dsFactor = 1.5; % far apart == dsFactor times the average distance apart
    [sOut sIn] = find_too_far_apart(xsfOut, ysfOut, xsfIn, ysfIn, sIn, sOut, factor, maxSOut, maxSIn, is, dsFactor, 'in_to_out');

    % round (necessary because the mod(...) operations on floats cause errors)
    sOut = decround(sOut, precision);
    sIn = decround(sIn, precision);
    % smoothing the decomposition (sOut)
    [sOut Is] = sort(sOut);
    sIn = sIn(Is);
    for i = 1:length(sDecomp(:,1))-1
        I = sOut >= sDecomp(i,1) & sOut <= sDecomp(i+1,1) & sIn >= sDecomp(i,2) & sIn <= sDecomp(i+1,2);
        sOut(I) = smooth(sOut(I));
    end;
    I1_1 = false(1,length(sOut));
    I1_1(find(sOut >= sDecomp(end,1),1,'first'):end) = true;
    I1_2 = false(1,length(sOut));
    I1_2(find(sIn >= sDecomp(end,2),1,'first'):end) = true;
    I1 = I1_1 & I1_2;
    I2_1 = false(1,length(sOut));
    I2_1(1:find(sOut <= sDecomp(1,1),1,'last')) = true;
    I2_2 = false(1,length(sOut));
    I2_2(1:find(sIn <= sDecomp(1,2),1,'last')) = true;
    I2 = I2_1 & I2_2;
%     I1 = sOut >= sDecomp(end,1) & sIn >= sDecomp(end,2); % laatste element in sIn is kleiner (modulosprong naar beneden -> onjuist resultaat)
%     I2 = sOut <= sDecomp(1,1) & sIn <= sDecomp(1,2);
    tempSOut = smooth([sOut(I1) sOut(I2) + maxSOut]);
    sOut(I1) = tempSOut(1:sum(I1));
    sOut(I2) = mod(tempSOut(sum(I1)+1:end) - maxSOut, maxSOut);
    [dummy I] = sort(Is);
    sOut = sOut(I);
    sIn = sIn(I);

    [sOut I] = sort(sOut);
    sIn = sIn(I);
    
    % take into account a possibly wrong order (due to the sorting of sOut above)
    [value starti] = min(diff(sIn));
    if value < - 0.5*maxSIn % there should be one large leap downward (the modulo leap)
        sIn = [sIn(starti+1:end) sIn(1:starti)];
    end;    

    % smoothing the decomposition (sIn)
    [sIn Is] = sort(sIn);
    sOut = sOut(Is);
    for i = 1:length(sDecomp(:,2))-1
        I = sOut >= sDecomp(i,1) & sOut <= sDecomp(i+1,1) & sIn >= sDecomp(i,2) & sIn <= sDecomp(i+1,2);
        sIn(I) = smooth(sIn(I));
    end;
    I1_1 = false(1,length(sOut));
    I1_1(find(sOut >= sDecomp(end,1),1,'first'):end) = true;
    I1_2 = false(1,length(sOut));
    I1_2(find(sIn >= sDecomp(end,2),1,'first'):end) = true;
    I1 = I1_1 & I1_2;
    I2_1 = false(1,length(sOut));
    I2_1(1:find(sOut <= sDecomp(1,1),1,'last')) = true;
    I2_2 = false(1,length(sOut));
    I2_2(1:find(sIn <= sDecomp(1,2),1,'last')) = true;
    I2 = I2_1 & I2_2;
%     I1 = sOut >= sDecomp(end,1) & sIn >= sDecomp(end,2);
%     I2 = sOut <= sDecomp(1,1) & sIn <= sDecomp(1,2);
    tempSIn = [sIn(I1) sIn(I2) + maxSIn];
    tempSIn = smooth(tempSIn);
    sIn(I1) = tempSIn(1:sum(I1));
    sIn(I2) = mod(tempSIn(sum(I1)+1:end) - maxSIn, maxSIn);
    [dummy I] = sort(Is);
    sIn = sIn(I);
    sOut = sOut(I);
    if value < - 0.5*maxSIn
        sIn = [sIn(length(sIn)-starti+1:end) sIn(1:length(sIn)-starti)];
    end;

%%%%%%%%%%%%%%%%%%%%%%%%%%%%%%%%
%     sIn = [sDecomp(:,2)' sDecomp(1,2)];
%     sOut = [sDecomp(:,1)' sDecomp(1,1)];

elseif strcmp(mode, 'shortest')
    factor = 100;
    maxSIn = max(sIn);
    maxSOut = max(sOut);

    % OUT TO IN: INITIAL DECOMPOSITION
%     [sOut sIn is] = decompose(xsfOut, ysfOut, xsfIn, ysfIn, sIn, sOut, maxSOut, maxSIn, 0, maxSOut, 0, maxSIn, nPoints, factor, 'out_to_in');
    [sOut sIn is] = decompose(xsfOut, ysfOut, xsfIn, ysfIn, sIn, sOut, maxSOut, maxSIn, maxSOut/4, maxSOut*2/4, maxSIn/4, maxSIn*2/4, nPoints, factor, 'in_to_out');

elseif strcmp(mode, 'optimal')
    factor = 100;
    maxSIn = max(sIn);
    maxSOut = max(sOut);
    
    % OUT TO IN: INITIAL DECOMPOSITION
    [sOut sIn is] = decompose(xsfOut, ysfOut, xsfIn, ysfIn, sIn, sOut, maxSOut, maxSIn, 0, maxSOut, 0, maxSIn, nPoints, factor, 'out_to_in');
%     [sOut sIn is] = decompose(xsfOut, ysfOut, xsfIn, ysfIn, sIn, sOut, maxSOut, maxSIn, maxSOut/4, maxSOut*3/4, maxSIn/4, maxSIn*3/4, nPoints, factor, 'out_to_in');
    sOut(end) = []; % remove the modulo last element; subfunctions can add it at will
    sIn(end) = [];
    
    % OUT TO IN: REFINING ...

    % STEP 1: detect wrongly connected points (points accidentally connected to a wrong
    % part of the spline which affects the order) and replace those points
    tolerance = [0.5*pi 0.5*pi];
    [sOut sIn] = replace_wrongly_connected(xsfOut, ysfOut, xsfIn, ysfIn, sIn, sOut, factor, maxSOut, maxSIn, tolerance, is, 'out_to_in');

    % STEP 2: detect wrongly connected points (so that the decomposition does not cross a spline) and remove those points
    tolerance = 0.8*pi;
    [sOut sIn] = remove_wrong_angles(xsfOut, ysfOut, xsfIn, ysfIn, sIn, sOut, factor, maxSOut, maxSIn, is, tolerance, 'out_to_in');

    % STEP 3: desperate measures: remove small decreases in sIn by setting them equal to the last larger value ...
    tolerance = 0.005 * maxSIn;
    [sOut sIn] = desperate_measures(xsfOut, ysfOut, xsfIn, ysfIn, sIn, sOut, factor, maxSOut, maxSIn, tolerance, is, 'in');
    
    %     % STEP 4: remove intersections
    %     tolerance = 0.1;
    %     [sOut sIn] = remove_intersections(xsfOut, ysfOut, xsfIn, ysfIn, sIn, sOut, factor, maxSOut, maxSIn, is, tolerance);

    % IN TO OUT: FILL IN THE GAPS
    % if far apart: decompose the other way around (from the inside out)...
    dsFactor = 1.8; % far apart == dsFactor times the average distance apart
    [sOut sIn] = find_too_far_apart(xsfOut, ysfOut, xsfIn, ysfIn, sIn, sOut, factor, maxSOut, maxSIn, is, dsFactor, 'in_to_out');

    % IN TO OUT: REFINING ...

    % STEP 1: detect wrongly connected points (points accidentally connected
    % to a wrong part of the spline which affects the order) and replace those points
    tolerance = [0.5*pi 0.5*pi];
    [sOut sIn] = replace_wrongly_connected(xsfOut, ysfOut, xsfIn, ysfIn, sIn, sOut, factor, maxSOut, maxSIn, tolerance, is, 'in_to_out');

    % STEP 2: detect wrongly connected points (so that the decomposition does not cross a spline)
    % -> from out to in and remove those points
    tolerance = 0.8*pi;
    [sOut sIn] = remove_wrong_angles(xsfOut, ysfOut, xsfIn, ysfIn, sIn, sOut, factor, maxSOut, maxSIn, is, tolerance, 'in_to_out');

    % STEP 3: desperate measures: remove small decreases in sIn by setting them equal to the last larger value ...
    tolerance = 0.005 * maxSOut;
    [sOut sIn] = desperate_measures(xsfOut, ysfOut, xsfIn, ysfIn, sIn, sOut, factor, maxSOut, maxSIn, tolerance, is, 'out');

    %     % STEP 4: remove intersections
    %     tolerance = 0.1;
    %     [sOut sIn] = remove_intersections(xsfOut, ysfOut, xsfIn, ysfIn, sIn, sOut, factor, maxSOut, maxSIn, is, tolerance);

    % CONCLUSION: replace equals by letting them differ by a small amount eps
    eps = 0.000001;
    eps = [eps*maxSOut/length(sOut) eps*maxSIn/length(sIn)];
    [sOut sIn] = replace_equals(xsfOut, ysfOut, xsfIn, ysfIn, sIn, sOut, factor, maxSOut, maxSIn, eps, is);

    % order the result according to sOut
    [sOut indices] = sort(sOut);
    sIn = sIn(indices);

    % add the modulo last point ...
    if sOut(1) == 0
        sOut = [sOut maxSOut];
    else
        sOut = [sOut sOut(1)];
    end;
    sIn = [sIn sIn(1)];

    % check for errors and return the result... => manually edit
    % decomposition in this case ???
    tolerance = 0.8*pi;
    [c ceq] = constraint(xsfOut,ysfOut,xsfIn,ysfIn,maxSOut,maxSIn,tolerance,[sOut; sIn]);
    if ceq(1) == 1
        error('Result does not meet constraint no. %i!\n', abs(c));
    end;

elseif strcmp(mode, 'regular')
    % at regular intervals
    nPoints = length(sOut) - 1;
    sIn = 0:max(sIn)/nPoints:max(sIn);
elseif strcmp(mode, 'random')
    % at random intervals
    nPoints = length(sOut);
    sIn = sort(rand(1,nPoints) * max(sIn));
    sOut = sort(rand(1,nPoints) * max(sOut));
end
% compose and return the result
decomposition = [xsfOut(sOut); ysfOut(sOut); xsfIn(sIn); ysfIn(sIn)];
result{1} = decomposition;
result{2} = sOut;
result{3} = sIn;

function [sOut sIn is] = decompose(xsfOut, ysfOut, xsfIn, ysfIn, maxSOut, maxSIn, fromOut, toOut, fromIn, toIn, nPoints, factor, mode)
if strcmp(mode,'out_to_in')
    if fromOut < toOut
        dsOut = toOut-fromOut;
        sOut = fromOut:dsOut/(nPoints-1):toOut;
    elseif fromOut == toOut
        dsOut = 0;
        is = fromIn;
        sOut = fromOut * ones(1, nPoints);
    else
        dsOut = maxSOut-(fromOut-toOut);
        sOut = 0.0:dsOut/(nPoints-1.0):dsOut;
        sOut = mod(sOut + fromOut, maxSOut);
%         fprintf('sOut(1) = %.20f; fromOut = %.20f\n',sOut(1),fromOut);
    end;
    if fromIn < toIn
        is = [fromIn:dsOut/(nPoints * factor - 1):toIn toIn];
    elseif fromIn == toIn
        is = fromIn;
        sIn = fromIn * ones(1, nPoints);
        return;
    else
        is = [0:dsOut/(nPoints*factor-1):(maxSIn-(fromIn-toIn)) (maxSIn-(fromIn-toIn))];
        is = mod(is + fromIn, maxSIn);
    end;
    
    xsOut = xsfOut(sOut);
    ysOut = ysfOut(sOut);
    innerXs = xsfIn(is);
    innerYs = ysfIn(is);
    Lis = length(is);
    L = length(xsOut);
    dists = ((xsOut' * ones(1,Lis)) - (ones(L,1)) * innerXs).^2 + ((ysOut' * ones(1,Lis)) - (ones(L,1)) * innerYs).^2;
    [C minRs] = min(dists,[],2);
    minRs = minRs(:)';
    sIn = [fromIn is(minRs(2:end-1)) toIn];
%     s1 = 25
%     s2 = 25.8138
%     fprintf('[%f %f] for [%f %f] -> [%f %f]\n',xsfIn(s2)-xsfIn(s1),ysfIn(s2)-ysfIn(s1),xsfIn(s1),ysfIn(s1),xsfIn(s2),ysfIn(s2));
%     s1 = 25.8138
%     s2 = 26.6
%     fprintf('[%f %f] for [%f %f] -> [%f %f]\n',xsfIn(s2)-xsfIn(s1),ysfIn(s2)-ysfIn(s1),xsfIn(s1),ysfIn(s1),xsfIn(s2),ysfIn(s2));
%     fprintf('minimum by hand: [%f %f] -> [%f %f]\n',xsOut(end-1),ysOut(end-1),xsfIn(25.8314),ysfIn(25.8314));
%     fprintf('computed minimum: [%f %f] -> [%f %f]\n',xsOut(end-1),ysOut(end-1),xsfIn(is(minRs(end-1))),ysfIn(is(minRs(end-1))));
%     sIn
elseif strcmp(mode, 'in_to_out')
    if fromIn < toIn
        dsIn = toIn-fromIn;
        sIn = fromIn:dsIn/(nPoints-1):toIn;
    elseif fromIn == toIn
        dsIn = 0;
        is = fromOut;
        sIn = fromIn * ones(1, nPoints);
    else
        dsIn = maxSIn-(fromIn-toIn);
        sIn = 0:dsIn/(nPoints-1):dsIn;
        sIn = mod(sIn + fromIn, maxSIn);
    end;
    if fromOut < toOut
        is = [fromOut:dsIn/(nPoints * factor - 1):toOut toOut];
    elseif fromOut == toOut
        is = fromOut;
        sOut = fromOut * ones(1, nPoints);
        return;
    else
        is = [0:dsIn/(nPoints*factor-1):(maxSOut-(fromOut-toOut)) (maxSOut-(fromOut-toOut))];
        is = mod(is + fromOut, maxSOut);
    end;

    xsIn = xsfIn(sIn);
    ysIn = ysfIn(sIn);
    outerXs = xsfOut(is);
    outerYs = ysfOut(is);
    Lis = length(is);
    L = length(xsIn);
    dists = ((xsIn' * ones(1,Lis)) - (ones(L,1)) * outerXs).^2 + ((ysIn' * ones(1,Lis)) - (ones(L,1)) * outerYs).^2;
    [C minRs] = min(dists,[],2);
    minRs = minRs(:)';
    sOut = [fromOut is(minRs(2:end-1)) toOut];
elseif strcmp(mode, 'regular')
    if fromOut < toOut
        sOut = fromOut:(toOut-fromOut)/(nPoints-1):toOut;
    elseif fromOut == toOut
        sOut = fromOut * ones(1, nPoints);
    else
        sOut = 0:(maxSOut-(fromOut-toOut))/(nPoints-1):(maxSOut-(fromOut-toOut));
        sOut = mod(sOut + fromOut, maxSOut);
    end;
    if fromIn < toIn
        sIn = fromIn:(toIn-fromIn)/(nPoints-1):toIn;
    elseif fromIn == toIn
        sIn = fromIn * ones(1, nPoints);
    else
        sIn = 0:(maxSIn-(fromIn-toIn))/(nPoints-1):(maxSIn-(fromIn-toIn));
        sIn = mod(sIn + fromIn, maxSIn);
    end;
    is = [];
end;

% deze heeft het laatste (modulo) punt nodig
function [sOut sIn] = find_too_far_apart(xsfOut, ysfOut, xsfIn, ysfIn, sIn, sOut, factor, maxSOut, maxSIn, is, dsFactor, mode)
% find points in sIn too far apart by using diff(...)
% if far apart: decompose the other way around (from the inside out)...
% add the modulo last point ...
if sIn(1) == 0
    sIn = [sIn maxSIn];
else
    sIn = [sIn sIn(1)];
end;
if sOut(1) == 0
    sOut = [sOut maxSOut];
else
    sOut = [sOut sOut(1)];
end;

if strcmp(mode, 'in_to_out')
    diffsIn = mod(diff(sIn),maxSIn);
    ds = maxSIn/length(sIn); % neem voor ds: (maxS - minS) / nnodes
    todo = find(diffsIn>dsFactor*ds); % how much is far apart? => dsFactor times the average distance
    for i = 1:length(todo)
        nIntervals = round(diffsIn(todo(i))/ds);
        [sOutLocal sInLocal isLocal] = decompose(xsfOut, ysfOut, xsfIn, ysfIn, maxSOut, maxSIn, sOut(todo(i)), sOut(todo(i)+1), sIn(todo(i)), sIn(todo(i)+1), nIntervals+1, factor, 'in_to_out');
%         maxSOut
%         maxSIn
%         fprintf('Decomposed interval %f - %f\n\tResult: %s\n',sOut(todo(i)),sOut(todo(i)+1),num2str(sOutLocal));
%         fprintf('Decomposing interval %f - %f\n\tResult: %s\n',sIn(todo(i)),sIn(todo(i)+1),num2str(sInLocal));
        sOut = insert(sOutLocal(2:end-1), sOut, todo(i)+1);
        sIn = insert(sInLocal(2:end-1), sIn, todo(i)+1);
        todo = [todo(1:i) todo(i+1:end)+length(sInLocal)-2];
        diffsIn = mod(diff(sIn),maxSIn);
    end;
elseif strcmp(mode, 'out_to_in')
    diffsOut = mod(diff(sOut),maxSOut);
    ds = maxSOut/length(sOut); % neem voor ds: (maxS - minS) / nnodes
    todo = find(diffsOut>dsFactor*ds); % how much is far apart? => dsFactor times the average distance
    for i = 1:length(todo)
        nIntervals = round(diffsOut(todo(i))/ds);
        [sOutLocal sInLocal isLocal] = decompose(xsfOut, ysfOut, xsfIn, ysfIn, sIn, sOut, maxSOut, maxSIn, sOut(todo(i)), sOut(todo(i)+1), sIn(todo(i)), sIn(todo(i)+1), nIntervals+1, factor, 'out_to_in');
        
        sOut = insert(sOutLocal(2:end-1), sOut, todo(i)+1);
        sIn = insert(sInLocal(2:end-1), sIn, todo(i)+1);
        todo = [todo(1:i) todo(i+1:end)+length(sOutLocal)-2];
        diffsOut = mod(diff(sOut),maxSOut);
    end;
elseif strcmp(mode, 'regular')
    diffsIn = mod(diff(sIn),maxSIn);
    ds = maxSIn/length(sIn); % neem voor ds: (maxS - minS) / nnodes
    todo = find(diffsIn>dsFactor*ds); % how much is far apart? => dsFactor times the average distance
    for i = 1:length(todo)
        nIntervals = round(diffsIn(todo(i))/ds);
        [sOutLocal sInLocal isLocal] = decompose(xsfOut, ysfOut, xsfIn, ysfIn, maxSOut, maxSIn, sOut(todo(i)), sOut(todo(i)+1), sIn(todo(i)), sIn(todo(i)+1), nIntervals+1, factor, 'regular');
        
        sOut = insert(sOutLocal(2:end-1), sOut, todo(i)+1);
        sIn = insert(sInLocal(2:end-1), sIn, todo(i)+1);
        todo = [todo(1:i) todo(i+1:end)+length(sInLocal)-2];
        diffsIn = mod(diff(sIn),maxSIn);
    end;
end;
% remove the modulo last point
sOut(end) = [];
sIn(end) = [];

function [sOut sIn] = remove_intersections(xsfOut, ysfOut, xsfIn, ysfIn, sIn, sOut, factor, maxSOut, maxSIn, is, tolerance)
xOut = xsfOut(sOut);
yOut = ysfOut(sOut);
xIn = xsfIn(sIn);
yIn = ysfIn(sIn);

ss = false(1,length(sOut));
for i = 1:length(sOut)-2
    nPoints = length(sOut)-i-1;
    pts = vector_intersect(...
        [xOut(i)*ones(nPoints,1) yOut(i)*ones(nPoints,1)],[xIn(i)*ones(nPoints,1) yIn(i)*ones(nPoints,1)],...
        [xOut(i+1:end-1)' yOut(i+1:end-1)'],[xIn(i+1:end-1)' yIn(i+1:end-1)']);
    if ~isempty(pts);
        ss(i+pts(:,3)) = true;
    end;
end;
sOut(ss) = [];
sIn(ss) = [];


function [sOut sIn] = remove_wrong_angles(xsfOut, ysfOut, xsfIn, ysfIn, sIn, sOut, factor, maxSOut, maxSIn, is, tolerance, mode)
% detect wrongly angled decompositions (so that the decomposition does not cross
% a spline) then remove those points; tolerance is the window that is
% allowed for decomposition lines, centered around the vector perpendicular to the tangent line.
eps = 0.001;

% select the wrongly connected points
if strcmp(mode, 'out_to_in') % from out to in
    vtang = [xsfOut(sOut' + eps)-xsfOut(sOut' - eps) ysfOut(sOut' + eps)-ysfOut(sOut' - eps)]; % tangent vectors
    vdeco = [xsfIn(sIn')-xsfOut(sOut') ysfIn(sIn')-ysfOut(sOut')]; % decomposition vectors
    angles = atan2(vdeco(:,2),vdeco(:,1)) - atan2(vtang(:,2),vtang(:,1)); % angle between the vectors
    ss =    angles > 0 & (angles < pi + (pi - tolerance)/2.0 | angles > 2*pi - (pi - tolerance)/2.0) | ...
        angles < 0 & (angles < -pi + (pi - tolerance)/2.0 | angles > - (pi - tolerance)/2.0);
else
    vtang = [xsfIn(sIn' + eps)-xsfIn(sIn' - eps) ysfIn(sIn' + eps)-ysfIn(sIn' - eps)]; % tangent vectors
    vdeco = [xsfOut(sOut')-xsfIn(sIn') ysfOut(sOut')-ysfIn(sIn')]; % decomposition vectors
    angles = atan2(vdeco(:,2),vdeco(:,1)) - atan2(vtang(:,2),vtang(:,1)); % angle between the vectors
    ss =    angles > 0 & (angles < (pi - tolerance)/2.0 | angles > pi - (pi - tolerance)/2.0) | ...
        angles < 0 & (angles < -2*pi + (pi - tolerance)/2.0 | angles > -pi - (pi - tolerance)/2.0);
end;
% remove the wrongly connected points
sOut(ss) = [];
sIn(ss) = [];

function [sOut sIn] = replace_wrongly_connected(xsfOut, ysfOut, xsfIn, ysfIn, sIn, sOut, factor, maxSOut, maxSIn, tolerance, is, mode)
% detected wrongly connected points (points accidentally connected to a wrong part of the spline)
eps = 0.001;
if strcmp(mode, 'out_to_in')
    ds = maxSIn / length(sIn);
    offset = 0;
    for i = 1:length(sIn)
        vtangOut = [xsfOut(sOut(i)+eps) - xsfOut(sOut(i)-eps) ysfOut(sOut(i)+eps) - ysfOut(sOut(i)-eps)];
        vtangIn = [xsfIn(sIn(i)+eps) - xsfIn(sIn(i)-eps) ysfIn(sIn(i)+eps) - ysfIn(sIn(i)-eps)];
        angle = acos(dot(vtangOut/norm(vtangOut),vtangIn/norm(vtangIn)));
        if angle >= tolerance(1)
            % select for larger than previous but smaller than the s found

            dists = (xsfOut(sOut(i)) - xsfIn(is)).^2 + (ysfOut(sOut(i)) - ysfIn(is)).^2;
            [dists indices] = sort(dists,'ascend');
            %             if i == 12 % in the movie, it goes wrong at i = 12
            %                 dists(1:25)
            %                 is(indices(1:25))
            %             end;

            found = false;
            j = 1; % we already checked the first one
            while ~found && j <= length(indices) % use find(...)
                vtangIn = [xsfIn(is(indices(j))+eps) - xsfIn(is(indices(j))-eps) ysfIn(is(indices(j))+eps) - ysfIn(is(indices(j))-eps)];
                angle = acos(dot(vtangOut/norm(vtangOut),vtangIn/norm(vtangIn)));
                %                fprintf('angle = %f; is(indices(%i)) = %f; i = %i; offset = %f\n', angle, j, is(indices(j)), i, offset);
                % the angle should be small, AND the s-value should be
                % larger than the previous one, OR a very large leap (the
                % modulo leap) downward:
                %             if i == 12 % in the movie, it goes wrong at i = 12
                %                 fprintf('sOut = %.2f; sIn = %.2f; [xOut yOut] = [%.0f %.0f]; [xIn yIn] = [%.0f %.0f] d = %f;\n',sOut(i), sIn(i), xsfOut(sOut(i)),ysfOut(sOut(i)),xsfIn(sIn(i)),ysfIn(sIn(i)),dists(j));
                %                 fprintf('vtangOut = [%s]; vtangIn = [%s]; angle = %f\n',num2str(vtangOut/norm(vtangOut)),num2str(vtangIn/norm(vtangIn)),angle);
                %             end;
                if angle < tolerance(2) % && ( is(indices(j)) > offset || is(indices(j)) - sIn(i) > 0.5 * maxSIn )
                    sIn(i) = is(indices(j));
                    found = true;
                else
                    j = j + 1;
                end;
            end;
            if ~found
                sIn(i) = [];
                sOut(i) = [];
            end
        end;
        offset = sIn(i);
    end;
else
    ds = maxSOut/ length(sOut);
    offset = 0;
    for i = 1:length(sOut)
        vtangOut = [xsfOut(sOut(i)+eps) - xsfOut(sOut(i)-eps) ysfOut(sOut(i)+eps) - ysfOut(sOut(i)-eps)];
        vtangIn = [xsfIn(sIn(i)+eps) - xsfIn(sIn(i)-eps) ysfIn(sIn(i)+eps) - ysfIn(sIn(i)-eps)];
        angle = acos(dot(vtangOut/norm(vtangOut),vtangIn/norm(vtangIn)));
        if angle >= tolerance(1)
            % select for larger than previous but smaller than the s found

            dists = (xsfIn(sIn(i)) - xsfOut(is)).^2 + (ysfIn(sIn(i)) - ysfOut(is)).^2;
            [dists indices] = sort(dists,'ascend');
            %             if i == 12 % in the movie, it goes wrong at i = 12
            %                 dists(1:25)
            %                 is(indices(1:25))
            %             end;

            found = false;
            j = 1; % we already checked the first one
            while ~found && j <= length(indices) % use find(...)
                vtangOut = [xsfOut(is(indices(j))+eps) - xsfOut(is(indices(j))-eps) ysfOut(is(indices(j))+eps) - ysfOut(is(indices(j))-eps)];
                angle = acos(dot(vtangOut/norm(vtangOut),vtangIn/norm(vtangIn)));
                %                fprintf('angle = %f; is(indices(%i)) = %f; i = %i; offset = %f\n', angle, j, is(indices(j)), i, offset);
                % the angle should be small, AND the s-value should be
                % larger than the previous one, OR a very large leap (the
                % modulo leap) downward:
                %             if i == 12 % in the movie, it goes wrong at i = 12
                %                 fprintf('sIn = %.2f; sOut = %.2f; [xIn yIn] = [%.0f %.0f]; [xOut yOut] = [%.0f %.0f] d = %f;\n',sIn(i), sOut(i), xsfIn(sIn(i)),ysfIn(sIn(i)),xsfOut(sOut(i)),ysfOut(sOut(i)),dists(j));
                %                 fprintf('vtangOut = [%s]; vtangIn = [%s]; angle = %f\n',num2str(vtangOut/norm(vtangOut)),num2str(vtangIn/norm(vtangIn)),angle);
                %             end;
                if angle < tolerance(2) % && ( is(indices(j)) > offset || is(indices(j)) - sIn(i) > 0.5 * maxSIn )
                    sOut(i) = is(indices(j));
                    found = true;
                else
                    j = j + 1;
                end;
            end;
            if ~found
                sIn(i) = [];
                sOut(i) = [];
            end
        end;
        offset = sOut(i);
    end;
end;


% deze heeft het laatste (modulo) punt nodig
function [sOut sIn] = desperate_measures(xsfOut, ysfOut, xsfIn, ysfIn, sIn, sOut, factor, maxSOut, maxSIn, tolerance, is, mode)
% add the modulo last point ...
if sIn(1) == 0
    sIn = [sIn maxSIn];
else
    sIn = [sIn sIn(1)];
end;
if sOut(1) == 0
    sOut = [sOut maxSOut];
else
    sOut = [sOut sOut(1)];
end;
if strcmp(mode,'in')
    wrong = find(diff(sIn) > - tolerance & diff(sIn) < 0) + 1;
    while ~isempty(wrong)
        for i = 1:length(wrong)
            sIn(wrong(i)) = sIn(wrong(i)-1);
        end;
        wrong = find(diff(sIn) > - tolerance & diff(sIn) < 0) + 1;
    end;
else
    wrong = find(diff(sOut) > - tolerance & diff(sOut) < 0) + 1;
    while ~isempty(wrong)
        for i = 1:length(wrong)
            sOut(wrong(i)) = sOut(wrong(i)-1);
        end;
        wrong = find(diff(sOut) > - tolerance & diff(sOut) < 0) + 1;
    end;
end;
% remove the modulo last point
sOut(end) = [];
sIn(end) = [];

function [sOut sIn] = replace_equals(xsfOut, ysfOut, xsfIn, ysfIn, sIn, sOut, factor, maxSOut, maxSIn, eps, is)
equal = find(diff(sIn) == 0) + 1;
while ~isempty(equal)
    for i = 1:length(equal)
        sIn(equal(i)) = sIn(equal(i)-1) + eps(2);
    end;
    equal = find(diff(sIn) == 0) + 1;
end;
equal = find(diff(sOut) == 0) + 1;
while ~isempty(equal)
    for i = 1:length(equal)
        sOut(equal(i)) = sOut(equal(i)-1) + eps(1);
    end;
    equal = find(diff(sOut) == 0) + 1;
end;


%%%%%%%%%%%%% Just used for testing %%%%%%%%%%%%

function [c ceq] = constraint(xsfOut,ysfOut,xsfIn,ysfIn,maxSOut,maxSIn,tolerance,s)

sOut = s(1,:);
sIn = s(2,:);

% assume all is correct
ceq(1) = 0;
c(1) = -1;

% CONSTRAINT 1
% sIn and sOut should be modulo non-decreasing
[localMinSOut iOut] = min(sOut);
[localMinSIn iIn] = min(sIn);
% if the minimum is the first element check if the last (modulo) element is the same
if iOut == 1 && sOut(1) == sOut(end)
    iOut = length(sOut);
end;
if iIn == 1 && sIn(1) == sIn(end)
    iIn = length(sIn);
end;
if sum(diff([sOut(iOut:end) sOut(1:iOut-1)])<0) > 0 || sum(diff([sIn(iIn:end) sIn(1:iIn-1)])<0) > 0
    ceq(1) = 1;
    c(1) = -1;
    return;
end;

% From now on we do not need the last (modulo) element:
sOut(end) = [];
sIn(end) = [];

% CONSTRAINT 2
% select the wrongly connected points
eps = 0.001;

vtang = [xsfOut(sOut' + eps)-xsfOut(sOut' - eps) ysfOut(sOut' + eps)-ysfOut(sOut' - eps)]; % tangent vectors
vdeco = [xsfIn(sIn')-xsfOut(sOut') ysfIn(sIn')-ysfOut(sOut')]; % decomposition vectors
angles = atan2(vdeco(:,2),vdeco(:,1)) - atan2(vtang(:,2),vtang(:,1)); % angle between the vectors
ssOut =     angles > 0 & (angles < pi + (pi - tolerance)/2.0 | angles > 2*pi - (pi - tolerance)/2.0) | ...
    angles < 0 & (angles < -pi + (pi - tolerance)/2.0 | angles > - (pi - tolerance)/2.0);

vtang = [xsfIn(sIn' + eps)-xsfIn(sIn' - eps) ysfIn(sIn' + eps)-ysfIn(sIn' - eps)]; % tangent vectors
vdeco = [xsfOut(sOut')-xsfIn(sIn') ysfOut(sOut')-ysfIn(sIn')]; % decomposition vectors
angles = atan2(vdeco(:,2),vdeco(:,1)) - atan2(vtang(:,2),vtang(:,1)); % angle between the vectors
ssIn =      angles > 0 & (angles < (pi - tolerance)/2.0 | angles > pi - (pi - tolerance)/2.0) | ...
    angles < 0 & (angles < -2*pi + (pi - tolerance)/2.0 | angles > -pi - (pi - tolerance)/2.0);

if sum(ssOut) > 0 || sum(ssIn) > 0
    ceq(1) = 1;
    c(1) = -2;
    return;
end;

% % CONSTRAINT 3
% % calculate intersection points between vectors (none are allowed)
% xOut = xsfOut(sOut);
% yOut = ysfOut(sOut);
% xIn = xsfIn(sIn);
% yIn = ysfIn(sIn);
%
% for i = 1:length(sOut)-1
%     nPoints = length(sOut)-i;
%     pts = vector_intersect(...
%             [xOut(i)*ones(nPoints,1) yOut(i)*ones(nPoints,1)],[xIn(i)*ones(nPoints,1) yIn(i)*ones(nPoints,1)],...
%             [xOut(i+1:end)' yOut(i+1:end)'],[xIn(i+1:end)' yIn(i+1:end)']);
%     if ~isempty(pts);
%         ceq(1) = 1;
%         c(1) = -3;
%         return;
%     end;
% end;
