# Supplementary material for: Spatial gene expression quantification: a tool for analysis of in situ hybridizations in sea anemone Nematostella vectensis
Source: BMC Res Notes. 2012 Oct 5;5:555. doi: 10.1186/1756-0500-5-555 (PMC3532226; doi:10.1186/1756-0500-5-555)
Supplement: Additional file 1 — Matlab programs: “genexp.m” for cell layer decomposition of gene expression images and profile editing; “oneview.m” for a 2D gene expression array from a single decomposed image; “twoviews.m” for a 2D array from a decomposed image and perpendicular view. Supporting files: Matlab user interface “genexp.fig” (necessary to run “genexp.m”); directory “embryodata” containing geometry definitions; directory “functions” containing Matlab functions used in the main programs. Matlab script: “stanpro.m” for creating a standardized 1D array from a GENEXP profile figure. Manuals: “readme_genexp.m” for GENEXP program; “readme_oneview.m” for ONEVIEW program; “readme_twoviews.m” for TWOVIEWS program. [file 1756-0500-5-555-S1.tar › functions/stage.m]

function [] = stage(hpf,mode)
%DEVELOPMENT Summary of this function goes here
%   Detailed explanation goes here
% argument hpf is hours past fertilization
% argument mode is one of 'decomposition', 'decomp', or 'endoecto'

% Written by Johann de Jong 2008/2009

[file, path] = uigetfile('../embryodata/*.config;', 'Select embryo geometry');
config = fullfile(path,file);

% add the function directory to the path
addpath('./functions');

output = figure;
setappdata(output,'mode',mode);
axs = axes;
set(output,'CurrentAxes',axs);
setappdata(output,'not_in_a_hurry',true);
setappdata(output,'center',[0 0]);
setappdata(output,'diameter',200);
center = getappdata(output,'center');
diameter = getappdata(output,'diameter');
blastopore = 'right';
interpolation = 'linear';
embryo_obj = embryo(config);
stages = embryo_obj.get_stages();
hpfs = embryo_obj.get_hpfs();
setappdata(output,'embobj',embryo_obj);
setappdata(output, 'stages', stages);
setappdata(output, 'hpfs', hpfs);

[outerEctoderm innerEctoderm insertedOut insertedIn] = embryo_obj.get_geometry(center, diameter/2.0, blastopore, hpf, interpolation);

setappdata(output,'xOutEct',outerEctoderm(1,:));
setappdata(output,'yOutEct',-outerEctoderm(2,:)+2*center(2));
setappdata(output,'xInEct',innerEctoderm(1,:));
setappdata(output,'yInEct',-innerEctoderm(2,:)+2*center(2));
setappdata(output,'time', hpf);
update_graph(output);

function [] = update_graph(output)
time = getappdata(output,'time');
embobj = getappdata(output,'embobj');
not_in_a_hurry = getappdata(output,'not_in_a_hurry'); % not e.g. during dragging (computationally intensive)
xOutEct = getappdata(output,'xOutEct'); % x-coordinates (outer ectoderm) of the nodes
yOutEct = getappdata(output,'yOutEct');
xInEct = getappdata(output,'xInEct');
yInEct = getappdata(output,'yInEct');
stages = getappdata(output, 'stages');
hpfs = getappdata(output, 'hpfs');
ds = 2;

factor = 10; % always decompose into factor times less compartents than points to draw the spline
sOutEct = [0 cumsum((diff(xOutEct).^2 + diff(yOutEct).^2).^0.5)]; % distances from one point to the next in the outer ectoderm
sInEct = [0 cumsum((diff(xInEct).^2 + diff(yInEct).^2).^0.5)]; % distances from one point to the next in the inner ectoderm

outColor = 'cyan'; % white
inColor = 'cyan'; % cyan
annotColor = 'black';
endoColor = 'yellow'; % magenta
ectoColor = 'blue';
decompColor = 'magenta';

clf(output);
center = getappdata(output,'center');
r = getappdata(output,'diameter') / 2.0;
xlim([center(1)-2*r center(1)+2*r]);
ylim([center(2)-1.5*r center(2)+1.5*r]);

[xsOutEct, ysOutEct, xsFuncOutEct, ysFuncOutEct, nodesOutEct] = get_spline(xOutEct(:)',-yOutEct(:)',ds,sOutEct); % correction -1* for get_decomposition function  
[xsInEct, ysInEct, xsFuncInEct, ysFuncInEct, nodesInEct] = get_spline(xInEct(:)',-yInEct(:)',ds,sInEct);

hold on;
daspect([1 1 1]);
set(gca,'YDir','reverse'); % use 'normal' to set it back to non-inverted
nPoints = 100;
ffactor = 100;
decomp = embobj.get_decomp(time);
endoecto = embobj.get_endoecto(time);
mode = getappdata(output,'mode');
if strcmp(mode,'decomposition')
    result = get_decomposition(xsFuncOutEct, ysFuncOutEct, xsFuncInEct, ysFuncInEct, sInEct, sOutEct, decomp, nPoints, 'compartment');
    decomposition = result{1};
    nodesOutEct = result{2};
    nodesInEct = result{3};
    plot([decomposition(3,:); decomposition(1,:)],[decomposition(4,:); decomposition(2,:)],'Color',decompColor);
elseif strcmp(mode,'decomp')
    sDecomp(:,1) = sOutEct(decomp(:,1));
    sDecomp(:,2) = sInEct(decomp(:,2));
    sIn = [sDecomp(:,2)' sDecomp(1,2)];
    sOut = [sDecomp(:,1)' sDecomp(1,1)];
    decomposition = [xsFuncOutEct(sOut); ysFuncOutEct(sOut); xsFuncInEct(sIn); ysFuncInEct(sIn)];
    hold on;
    decompPlot = plot([decomposition(3,:); decomposition(1,:)],[decomposition(4,:); decomposition(2,:)],'Color',decompColor);
    setappdata(output,'decompPlot',decompPlot)
elseif strcmp(mode,'endoecto')
    decomp = endoecto;
    sDecomp(:,1) = sOutEct(decomp(:,1));
    sDecomp(:,2) = sInEct(decomp(:,2));
    sIn = [sDecomp(:,2)' sDecomp(1,2)];
    sOut = [sDecomp(:,1)' sDecomp(1,1)];
    decomposition = [xsFuncOutEct(sOut); ysFuncOutEct(sOut); xsFuncInEct(sIn); ysFuncInEct(sIn)];
    hold on;
    decompPlot = plot([decomposition(3,:); decomposition(1,:)],[decomposition(4,:); decomposition(2,:)],'Color',decompColor);
    setappdata(output,'decompPlot',decompPlot)    
end;


outEctSpline = line(xsOutEct,ysOutEct,'linewidth',2,'Color',outColor,'tag','profile','LineStyle', '-');
% line(xsFuncOutEct(nodesOutEct(endopointsOut)),ysFuncOutEct(nodesOutEct(endopointsOut)),'linewidth',2,'Color',endoColor,'tag','profile','LineStyle', '-');

outEctProfile = plot(xOutEct,-yOutEct,'o','Color',outColor,'MarkerSize',4,'MarkerFaceColor',outColor);
% plot(xsFuncOutEct(sOutEct(endopointsOut)),ysFuncOutEct(sOutEct(endopointsOut)),'o','Color',endoColor,'MarkerSize',4,'MarkerFaceColor',outColor);

inEctSpline = line(xsInEct,ysInEct,'linewidth',2,'Color',inColor,'tag','profile','LineStyle', '-');
% line(xsFuncInEct(nodesInEct(endopointsIn)),ysFuncInEct(nodesInEct(endopointsIn)),'linewidth',2,'Color',endoColor,'tag','profile','LineStyle', '-');

inEctProfile = plot(xInEct,-yInEct,'o','Color',inColor,'MarkerSize',4,'MarkerFaceColor',inColor);
% plot(xsFuncInEct(sInEct(endopointsIn)),ysFuncInEct(sInEct(endopointsIn)),'o','Color',endoColor,'MarkerSize',4,'MarkerFaceColor',outColor);

hold off;

setappdata(output,'sOutEct',sOutEct); % s-values of the profile nodes of the outer ectoderm
setappdata(output,'sInEct',sInEct);
setappdata(output,'nodesOutEct',nodesOutEct); % s-values of the spline nodes of the outer ectoderm
setappdata(output,'nodesInEct',nodesInEct);
setappdata(output,'outEctSpline',outEctSpline); % spline splot handle
setappdata(output,'inEctSpline',inEctSpline);

yl = ylim(gca);
xl = xlim(gca);
%th=text(xl(1)+diff(xl)*0.01,yl(2)+diff(yl)*0.03,sprintf('t = %3.1f (hr); %s',time, stages{find(hpfs<=time, 1, 'last')} ));
th=text(xl(1)+diff(xl)*0.01,yl(2)-diff(yl)*1.03,sprintf('t = %3.2f (hr); %s',time, stages{find(hpfs<=time, 1, 'last')} ));
set(th,'FontWeight','bold');
xlabel('position (µm)');
ylabel('position (µm)');
drawnow;

if (not_in_a_hurry)
    com = [mean([xOutEct(1:end-1) xInEct(1:end-1)]) mean([yOutEct(1:end-1) yInEct(1:end-1)])];
    ry = (max(yOutEct)-min(yOutEct)) / 2.0;
    fprintf('outerEctoderm(1,:) = [');
    for i=1:length(xOutEct)
        fprintf(' %f', (xOutEct(i)-com(1))/ry);
    end;
    fprintf('];\n');
    fprintf('outerEctoderm(2,:) = [');
    for i=1:length(yOutEct)
        fprintf(' %f', (yOutEct(i)-com(2))/ry);
    end;
    fprintf('];\n');
    fprintf('innerEctoderm(1,:) = [');
    for i=1:length(xInEct)
        fprintf(' %f', (xInEct(i)-com(1))/ry);
    end;
    fprintf('];\n');
    fprintf('innerEctoderm(2,:) = [');
    for i=1:length(yInEct)
        fprintf(' %f', (yInEct(i)-com(2))/ry);
    end;
    fprintf('];\n');

    for i = 1:5:length(xOutEct)-1
        %text(xOutEct(i), -yOutEct(i), sprintf('(%.2f, %.2f)', (xOutEct(i)-com(1))/ry, (yOutEct(i)-com(2))/ry), 'Color', annotColor);
        text(xOutEct(i), -yOutEct(i), sprintf('%i', i), 'Color', annotColor);
    end;
    for i = 1:5:length(xInEct)-1
        %text(xInEct(i), -yInEct(i), sprintf('(%.2f, %.2f)', (xInEct(i)-com(1))/ry, (yInEct(i)-com(2))/ry), 'Color', annotColor);
        text(xInEct(i), -yInEct(i), sprintf('%i', i), 'Color', annotColor);
    end;


end;

function [] = test_decomposition(output)
xOutEct = getappdata(output,'xOutEct'); % x-coordinates (outer ectoderm) of the nodes
yOutEct = getappdata(output,'yOutEct');
xInEct = getappdata(output,'xInEct');
yInEct = getappdata(output,'yInEct');
stages = getappdata(output, 'stages');
hpfs = getappdata(output, 'hpfs');
ds = 2;

factor = 10; % always decompose into factor times less compartents than points to draw the spline
sOutEct = [0 cumsum((diff(xOutEct).^2 + diff(yOutEct).^2).^0.5)]; % distances from one point to the next in the outer ectoderm
sInEct = [0 cumsum((diff(xInEct).^2 + diff(yInEct).^2).^0.5)]; % distances from one point to the next in the inner ectoderm
% xsOutEct: spline points along the spline drawn through the xOutEct nodes
% xsFuncOutEct: spline function used to calculate xsOutEct
% nodesOutEct: parameter values for ys/xsFuncOutEct that retrieve the
% x/y-coordinates for the nodes xOutEct (comparable to sOutEct which describes the distances)
% [xsOutEct, ysOutEct, xsFuncOutEct, ysFuncOutEct, nodesOutEct] = draw_spline(xOutEct(:)',yOutEct(:)',ds,sOutEct,factor);
% [xsInEct, ysInEct, xsFuncInEct, ysFuncInEct, nodesInEct] = draw_spline(xInEct(:)',yInEct(:)',ds,sInEct,factor);

[xsOutEct, ysOutEct, xsFuncOutEct, ysFuncOutEct, nodesOutEct] = get_spline(xOutEct(:)',-yOutEct(:)',ds,sOutEct,factor); % correction -1* for get_decomposition function  
[xsInEct, ysInEct, xsFuncInEct, ysFuncInEct, nodesInEct] = get_spline(xInEct(:)',-yInEct(:)',ds,sInEct,factor);
ffactor = 100;
nPoints = 30;
result = get_decomposition(xsFuncOutEct, ysFuncOutEct, xsFuncInEct, ysFuncInEct, 0:max(nodesInEct)/nPoints:max(nodesInEct), 0:max(nodesOutEct)/nPoints:max(nodesOutEct), ffactor, 'shortest');
decomposition = result{1};
nodesOutEct = result{2};
nodesInEct = result{3};

setappdata(output,'sOutEct',sOutEct); % s-values of the profile nodes of the outer ectoderm
setappdata(output,'sInEct',sInEct);
setappdata(output,'nodesOutEct',nodesOutEct); % s-values of the spline nodes of the outer ectoderm
setappdata(output,'nodesInEct',nodesInEct);

time = getappdata(output,'time');

function fname = getname(base,n)

if n<10
    fname = sprintf('%s000%d.tiff',base,n);
elseif n<100
    fname = sprintf('%s00%d.tiff',base,n);
elseif n<1000
    fname = sprintf('%s0%d.tiff',base,n);
else
    fname = sprintf('%s%d.tiff',base,n);
end;    
