# Supplementary material for: Spatial gene expression quantification: a tool for analysis of in situ hybridizations in sea anemone Nematostella vectensis
Source: BMC Res Notes. 2012 Oct 5;5:555. doi: 10.1186/1756-0500-5-555 (PMC3532226; doi:10.1186/1756-0500-5-555)
Supplement: Additional file 1 — Matlab programs: “genexp.m” for cell layer decomposition of gene expression images and profile editing; “oneview.m” for a 2D gene expression array from a single decomposed image; “twoviews.m” for a 2D array from a decomposed image and perpendicular view. Supporting files: Matlab user interface “genexp.fig” (necessary to run “genexp.m”); directory “embryodata” containing geometry definitions; directory “functions” containing Matlab functions used in the main programs. Matlab script: “stanpro.m” for creating a standardized 1D array from a GENEXP profile figure. Manuals: “readme_genexp.m” for GENEXP program; “readme_oneview.m” for ONEVIEW program; “readme_twoviews.m” for TWOVIEWS program. [file 1756-0500-5-555-S1.tar › functions/batch.m]

function batch()
%BATCH Summary of this function goes here
%   Detailed explanation goes here

% Written by Johann de Jong 2008/2009

[filenames, pathname, FilterIndex] = uigetfile('.','Choose figure(s)','MultiSelect','on');
if ischar(filenames)
    filenames = {filenames};
end;
if iscell(filenames)
    for i = 1:length(filenames)
        
        % open the file
        f = fullfile(pathname, filenames{i});
        h = openfig(f, 'new', 'visible');

        % get the expression profile data
        axh = get(h, 'CurrentAxes');
        xlim = get(axh, 'XLim');
        ylim = get(axh, 'YLim');
        profile = findobj(axh,'Type','line','DisplayName','profile');
        endoecto1 = findobj(axh,'Type','line','DisplayName','endoecto1');
        endoecto2 = findobj(axh,'Type','line','DisplayName','endoecto2');
        endect1 = get(endoecto1,'XData');
        endect2 = get(endoecto2,'XData');
        endoecto = [endect1(1) endect2(1)];
        xs = get(profile, 'XData');
        ys = get(profile, 'YData');

        % normalize profile to length nf and centre 0 on the x-axis
        nf = xs(end);
        scaling_factor = nf / xs(end);
        xs = xs  * scaling_factor; % normalize to nf
        endoecto = endoecto * scaling_factor; % scale the same as xs
        centre = (endoecto(1) + endoecto(2)) / 2.0;
        endoecto = endoecto - centre;
        xs = xs - centre;
        xlim = [xs(1) xs(end)];

        % save and close the file
        set(endoecto1, 'XData', [endoecto(1) endoecto(1)]);
        set(endoecto2, 'XData', [endoecto(2) endoecto(2)]);
        set(profile, 'XData', xs, 'YData', ys);
        set(axh, 'XLim', xlim);
        drawnow;
        hgsave(h,f);
        close(h);
    end;
end;


end
