# Supplementary material for: Spatial gene expression quantification: a tool for analysis of in situ hybridizations in sea anemone Nematostella vectensis
Source: BMC Res Notes. 2012 Oct 5;5:555. doi: 10.1186/1756-0500-5-555 (PMC3532226; doi:10.1186/1756-0500-5-555)
Supplement: Additional file 1 — Matlab programs: “genexp.m” for cell layer decomposition of gene expression images and profile editing; “oneview.m” for a 2D gene expression array from a single decomposed image; “twoviews.m” for a 2D array from a decomposed image and perpendicular view. Supporting files: Matlab user interface “genexp.fig” (necessary to run “genexp.m”); directory “embryodata” containing geometry definitions; directory “functions” containing Matlab functions used in the main programs. Matlab script: “stanpro.m” for creating a standardized 1D array from a GENEXP profile figure. Manuals: “readme_genexp.m” for GENEXP program; “readme_oneview.m” for ONEVIEW program; “readme_twoviews.m” for TWOVIEWS program. [file 1756-0500-5-555-S1.tar › functions/hand.m]

function PointerData = hand()

% Written by Johann de Jong 2008/2009

PointerData  = [ ...
[             NaN             NaN             NaN             NaN             NaN             NaN             NaN  1.0000000e+000  1.0000000e+000             NaN             NaN             NaN             NaN             NaN             NaN             NaN]; ...
[             NaN             NaN             NaN  1.0000000e+000  1.0000000e+000             NaN  1.0000000e+000  2.0000000e+000  2.0000000e+000  1.0000000e+000  1.0000000e+000  1.0000000e+000             NaN             NaN             NaN             NaN]; ...
[             NaN             NaN  1.0000000e+000  2.0000000e+000  2.0000000e+000  1.0000000e+000  1.0000000e+000  2.0000000e+000  2.0000000e+000  1.0000000e+000  2.0000000e+000  2.0000000e+000  1.0000000e+000             NaN             NaN             NaN]; ...
[             NaN             NaN  1.0000000e+000  2.0000000e+000  2.0000000e+000  1.0000000e+000  1.0000000e+000  2.0000000e+000  2.0000000e+000  1.0000000e+000  2.0000000e+000  2.0000000e+000  1.0000000e+000             NaN  1.0000000e+000             NaN]; ...
[             NaN             NaN             NaN  1.0000000e+000  2.0000000e+000  2.0000000e+000  1.0000000e+000  2.0000000e+000  2.0000000e+000  1.0000000e+000  2.0000000e+000  2.0000000e+000  1.0000000e+000  1.0000000e+000  2.0000000e+000  1.0000000e+000]; ...
[             NaN             NaN             NaN  1.0000000e+000  2.0000000e+000  2.0000000e+000  1.0000000e+000  2.0000000e+000  2.0000000e+000  1.0000000e+000  2.0000000e+000  2.0000000e+000  1.0000000e+000  2.0000000e+000  2.0000000e+000  1.0000000e+000]; ...
[             NaN  1.0000000e+000  1.0000000e+000             NaN  1.0000000e+000  2.0000000e+000  2.0000000e+000  2.0000000e+000  2.0000000e+000  2.0000000e+000  2.0000000e+000  2.0000000e+000  1.0000000e+000  2.0000000e+000  2.0000000e+000  1.0000000e+000]; ...
[  1.0000000e+000  2.0000000e+000  2.0000000e+000  1.0000000e+000  1.0000000e+000  2.0000000e+000  2.0000000e+000  2.0000000e+000  2.0000000e+000  2.0000000e+000  2.0000000e+000  2.0000000e+000  2.0000000e+000  2.0000000e+000  2.0000000e+000  1.0000000e+000]; ...
[  1.0000000e+000  2.0000000e+000  2.0000000e+000  2.0000000e+000  1.0000000e+000  2.0000000e+000  2.0000000e+000  2.0000000e+000  2.0000000e+000  2.0000000e+000  2.0000000e+000  2.0000000e+000  2.0000000e+000  2.0000000e+000  1.0000000e+000             NaN]; ...
[             NaN  1.0000000e+000  2.0000000e+000  2.0000000e+000  2.0000000e+000  2.0000000e+000  2.0000000e+000  2.0000000e+000  2.0000000e+000  2.0000000e+000  2.0000000e+000  2.0000000e+000  2.0000000e+000  2.0000000e+000  1.0000000e+000             NaN]; ...
[             NaN             NaN  1.0000000e+000  2.0000000e+000  2.0000000e+000  2.0000000e+000  2.0000000e+000  2.0000000e+000  2.0000000e+000  2.0000000e+000  2.0000000e+000  2.0000000e+000  2.0000000e+000  2.0000000e+000  1.0000000e+000             NaN]; ...
[             NaN             NaN  1.0000000e+000  2.0000000e+000  2.0000000e+000  2.0000000e+000  2.0000000e+000  2.0000000e+000  2.0000000e+000  2.0000000e+000  2.0000000e+000  2.0000000e+000  2.0000000e+000  1.0000000e+000             NaN             NaN]; ...
[             NaN             NaN             NaN  1.0000000e+000  2.0000000e+000  2.0000000e+000  2.0000000e+000  2.0000000e+000  2.0000000e+000  2.0000000e+000  2.0000000e+000  2.0000000e+000  2.0000000e+000  1.0000000e+000             NaN             NaN]; ...
[             NaN             NaN             NaN             NaN  1.0000000e+000  2.0000000e+000  2.0000000e+000  2.0000000e+000  2.0000000e+000  2.0000000e+000  2.0000000e+000  2.0000000e+000  1.0000000e+000             NaN             NaN             NaN]; ...
[             NaN             NaN             NaN             NaN             NaN  1.0000000e+000  2.0000000e+000  2.0000000e+000  2.0000000e+000  2.0000000e+000  2.0000000e+000  2.0000000e+000  1.0000000e+000             NaN             NaN             NaN]; ...
[             NaN             NaN             NaN             NaN             NaN  1.0000000e+000  2.0000000e+000  2.0000000e+000  2.0000000e+000  2.0000000e+000  2.0000000e+000  2.0000000e+000  1.0000000e+000             NaN             NaN             NaN]; ...
];
