# Supplementary material for: Spatial gene expression quantification: a tool for analysis of in situ hybridizations in sea anemone Nematostella vectensis
Source: BMC Res Notes. 2012 Oct 5;5:555. doi: 10.1186/1756-0500-5-555 (PMC3532226; doi:10.1186/1756-0500-5-555)
Supplement: Additional file 1 — Matlab programs: “genexp.m” for cell layer decomposition of gene expression images and profile editing; “oneview.m” for a 2D gene expression array from a single decomposed image; “twoviews.m” for a 2D array from a decomposed image and perpendicular view. Supporting files: Matlab user interface “genexp.fig” (necessary to run “genexp.m”); directory “embryodata” containing geometry definitions; directory “functions” containing Matlab functions used in the main programs. Matlab script: “stanpro.m” for creating a standardized 1D array from a GENEXP profile figure. Manuals: “readme_genexp.m” for GENEXP program; “readme_oneview.m” for ONEVIEW program; “readme_twoviews.m” for TWOVIEWS program. [file 1756-0500-5-555-S1.tar › functions/zoomdrag.m]

function out = zoomdrag(varargin)
%ZOOM   Zoom in and out on a 2-D plot.
%   ZOOM with no arguments toggles the zoom state.
%   ZOOM(FACTOR) zooms the current axis by FACTOR.
%       Note that this does not affect the zoom state.
%   ZOOM ON turns zoom on for the current figure.  
%   ZOOM OFF turns zoom off in the current figure.
%   ZOOM OUT returns the plot to its initial (full) zoom.
%   ZOOM XON or ZOOM YON turns zoom on for the x or y axis only.
%   ZOOM RESET clears the zoom out point.
%
%   When zoom is on, click the left mouse button to zoom in on the
%   point under the mouse.  Click the right mouse button to drag the image 
%   Use the shift-right mouse button to zoom out. Each time you click, the axes
%   limits will be changed by a factor of 2 (in or out).  You can also
%   click and drag to zoom into an area.  Double clicking zooms out to
%   the point at which zoom was first turned on for this figure.  Note
%   that turning zoom on, then off does not reset the zoom point.
%   This may be done explicitly with ZOOM RESET.
%   
%   ZOOM(FIG,OPTION) applies the zoom command to the figure specified
%   by FIG. OPTION can be any of the above arguments.

%   ZOOM FILL scales a plot such that it is as big as possible
%   within the axis position rectangle for any azimuth and elevation.

%   Clay M. Thompson 1-25-93
%   Revised 11 Jan 94 by Steven L. Eddins
%   Copyright (c) 1984-98 by The MathWorks, Inc.
%   $Revision: 5.42 $  $Date: 1998/09/30 13:43:56 $

%   this script was modiefied by Marten Postma 
%   in order to implement a drag functionallity
%   modification : 2003/09/30 15:32

%   This script was modified by Johann de Jong (2008/10/14):
%   Replaced obsolete functions getuprop and clruprop with
%   getappdata and rmappdata respectively.

%   Note: zoom uses the figure buttondown and buttonmotion functions
%
%   ZOOM XON zooms x-axis only
%   ZOOM YON zooms y-axis only

out = 1;

switch nargin,
   
   %%%%%%%%%%%%%%%%%%%%%%%%%%
   %%% No Input Arguments %%%
   %%%%%%%%%%%%%%%%%%%%%%%%%%
case 0,
   fig=get(0,'currentfigure');
   if isempty(fig), return;, end
   zoomCommand='toggle';
   
   %%%%%%%%%%%%%%%%%%%%%%%%%%
   %%% One Input Argument %%%
   %%%%%%%%%%%%%%%%%%%%%%%%%%
case 1,
   
   % If the argument is a string, the argument is a zoom command
   % (i.e. (on, off, down, xdown, etc.).  Otherwise, the argument is
   % assumed to be a figure handle, in which case all we do is
   % toggle the zoom status.
   
   if isstr(varargin{1}),
      fig=get(0,'currentfigure');
      if isempty(fig), return;, end
      
      zoomCommand=varargin{1};
   else
      scale_factor=varargin{1};
      zoomCommand='scale';
      fig = gcf;
   end % if
   %%%%%%%%%%%%%%%%%%%%%%%%%%%
   %%% Two Input Arguments %%%
   %%%%%%%%%%%%%%%%%%%%%%%%%%%
case 2,
   fig=varargin{1};
   zoomCommand=varargin{2};
otherwise,
   error(nargchk(0, 2, nargin));
   
end % switch nargin

%
% handle 'off' commands first
%
if strcmp(zoomCommand,'off'),
   %
   % turn off zoom, and take a hike
   %
   set(findall(fig,'Tag','figToolZoomIn'),'State','off');
   set(findall(fig,'Tag','figToolZoomOut'),'State','off');
   if ~isempty(getappdata(fig,'ZoomFigureMode'))
      rmappdata(fig,'ZOOMFigureMode');
   end

   state = getappdata(fig,'ZOOMFigureState');
   if ~isempty(state),
      uirestore(state);
      rmappdata(fig,'ZOOMFigureState');
   end
   return;
end % if

ax=get(fig,'currentaxes');


selection_type = get(fig,'SelectionType');
rbbox_mode = 0;
zoomx = 1; zoomy = 1; % Assume no constraints

zoomCommand=lower(zoomCommand);

if ~isempty(ax) & any(get(ax,'view')~=[0 90]) ...
           & ~(strcmp(zoomCommand,'scale') | ...
           strcmp(zoomCommand,'fill')),
   fZoom3d = 1;
   % set(findall(fig,'Tag','figToolZoom'),'State','off');   
   % warning('Zoom is only supported for 2D plots.');
   % return % Do nothing
else
   fZoom3d = 0;
end

if strcmp(zoomCommand,'toggle'),
   state = getappdata(fig,'ZOOMFigureState');
   if isempty(state)
      OUT = zoomdrag(fig,'on');
   else
      OUT = zoomdrag(fig,'off');
   end
   return;
end % if

% Catch constrained zoom
if strcmp(zoomCommand,'xdown'),
   zoomy = 0; zoomCommand = 'down'; % Constrain y
elseif strcmp(zoomCommand,'ydown')
   zoomx = 0; zoomCommand = 'down'; % Constrain x
end


switch zoomCommand
case 'down',
   % Activate axis that is clicked in
   allAxes = findobj(datachildren(fig),'flat','type','axes');
   ZOOM_found = 0;
   
   % this test may be causing failures for 3d axes
   for i=1:length(allAxes),
      ax=allAxes(i);
      ZOOM_Pt1 = get(ax,'CurrentPoint');
      xlim = get(ax,'xlim');
      ylim = get(ax,'ylim');
      if (xlim(1) <= ZOOM_Pt1(1,1) & ZOOM_Pt1(1,1) <= xlim(2) & ...
            ylim(1) <= ZOOM_Pt1(1,2) & ZOOM_Pt1(1,2) <= ylim(2))
         ZOOM_found = 1;
         set(fig,'currentaxes',ax);
         break
      end % if
   end % for

   if ZOOM_found==0, return;, end
   
   % Check for selection type

   zoomMode = getappdata(fig,'ZOOMFigureMode');

   axz = get(ax,'ZLabel');
   
   

   if isempty(zoomMode) | strcmp(zoomMode,'in');
      switch selection_type
         case 'normal'
            % Zoom in
            m = 1;
            scale_factor = 2; % the default zooming factor       
         case 'alt'
            % Prepare to drag image within axis limits    
            set(fig,'PointerShapeCData',hand, ...
                    'pointer','custom', ...
                    'windowbuttonmotionfcn','zoomdrag drag;', ...
                    'windowbuttonupfcn','zoomdrag up;');           
                 
            setappdata(ax,'SavedPoint', get(ax,'CurrentPoint'));
            setappdata(ax,'SavedXLim' , get(ax,'xlim'));                 
            setappdata(ax,'SavedYLim' , get(ax,'ylim'));
             limits = zoomdrag(fig,'getlimits');
             update_cursors(fig, ax);
            return;
            
         case 'open'
            % Zoom all the way out
            axis tight;
            %OUT = zoomdrag(fig,'out');
            update_cursors(fig, ax);
            return;
         otherwise
            % Zoom partially out
            m = -1;
            scale_factor = 2;
      end
   elseif strcmp(zoomMode,'out')
      switch selection_type
         case 'normal'
            % Zoom partially out
            m = -1;
            scale_factor = 2;           
         case 'alt'
            % Zoom partially out
            m = 1;
            scale_factor = 2;           
         case 'open'
            % Zoom all the way out
            axis tight; %OUT = zoomdrag(fig,'out');
            update_cursors(fig, ax);
            return;
         otherwise
            % Zoom in
            m = 1;
            scale_factor = 2; % the default zooming factor
      end
   else % unrecognized zoomMode
       update_cursors(fig, ax);
      return;
   end
   
   
   ZOOM_Pt1 = get_currentpoint(ax);
   ZOOM_Pt2 = ZOOM_Pt1;
   center = ZOOM_Pt1;
   
   if (m == 1)
      % Zoom in
      units = get(fig,'units'); set(fig,'units','pixels')
      rbbox([get(fig,'currentpoint') 0 0],get(fig,'currentpoint'));
      ZOOM_Pt2 = get_currentpoint(ax);
      set(fig,'units',units)
      
      % Note the currentpoint is set by having a non-trivial up function.
      if min(abs(ZOOM_Pt1-ZOOM_Pt2)) >= ...
            min(.01*[diff(get_xlim(ax)) diff(get_ylim(ax))]),
         % determine axis from rbbox 
         a = [ZOOM_Pt1;ZOOM_Pt2]; a = [min(a);max(a)];
         
         % Undo the effect of get_currentpoint for log axes
         if strcmp(get(ax,'XScale'),'log'),
            a(1:2) = 10.^a(1:2);
         end
         if strcmp(get(ax,'YScale'),'log'),
            a(3:4) = 10.^a(3:4);
         end
         rbbox_mode = 1;
      end
   end
   limits = zoomdrag(fig,'getlimits');
   
case 'up'
set(fig,'PointerShapeCData',glass, ...
        'pointer','custom', ...
        'windowbuttonmotionfcn','', ...
        'windowbuttonupfcn','ones;');
    update_cursors(fig, ax);
return;   

case 'scale',
   if all(get(ax,'view')==[0 90]), % 2D zooming with scale_factor
      
      % Activate axis that is clicked in
      ZOOM_found = 0;
      ax = gca;
      xlim = get(ax,'xlim');
      ylim = get(ax,'ylim');
      ZOOM_Pt1 = [sum(xlim)/2 sum(ylim)/2];
      ZOOM_Pt2 = ZOOM_Pt1;
      center = ZOOM_Pt1;
      
      if (xlim(1) <= ZOOM_Pt1(1,1) & ZOOM_Pt1(1,1) <= xlim(2) & ...
            ylim(1) <= ZOOM_Pt1(1,2) & ZOOM_Pt1(1,2) <= ylim(2))
         ZOOM_found = 1;
      end % if
      
      if ZOOM_found==0, return;, end
      
      if (scale_factor >= 1)
         m = 1;
      else
         m = -1;
      end
      
   else % 3D
      old_CameraViewAngle = get(ax,'CameraViewAngle')*pi/360;
      ncva = atan(tan(old_CameraViewAngle)*(1/scale_factor))*360/pi;
      set(ax,'CameraViewAngle',ncva);
      update_cursors(fig, ax);
      return;
   end
   
   limits = zoomdrag(fig,'getlimits');

case 'getmode'
   state = getappdata(fig,'ZOOMFigureState');
   if isempty(state)
      out = 'off';
   else
      mode = getappdata(fig,'ZOOMFigureMode');
      if isempty(mode)
         out = 'on';
      else
         out = mode;
      end
   end
   update_cursors(fig, ax);
   return;
  
case 'on',   
   set(findall(fig,'Tag','figToolZoomIn'),'State','on');
   
   state = getappdata(fig,'ZOOMFigureState');
  
   if isempty(state),
      state = uiclearmode(fig,'zoom',fig,'off');
      setappdata(fig,'ZOOMFigureState',state);
   end
   set(fig,'windowbuttondownfcn','zoomdrag down;', ...
      'windowbuttonupfcn','ones;', ...
      'windowbuttonmotionfcn','','buttondownfcn','', ...
      'interruptible','on');
   set(ax,'interruptible','on')
      set(fig,'PointerShapeCData',glass, ...
           'pointer','custom'); 
       update_cursors(fig, ax);
   return;
   
case 'inmode'
   OUT = zoomdrag(fig,'on');
   set(findall(fig,'Tag','figToolZoomIn'),'State','on');   
   set(findall(fig,'Tag','figToolZoomOut'),'State','off');      
   setappdata(fig,'ZOOMFigureMode','in');
   update_cursors(fig, ax);
   return;   
   
case 'outmode'
   OUT = zoomdrag(fig,'on');
   set(findall(fig,'Tag','figToolZoomIn'),'State','off');   
   set(findall(fig,'Tag','figToolZoomOut'),'State','on');      
   setappdata(fig,'ZOOMFigureMode','out');
   update_cursors(fig, ax);
   return;
   
case 'reset',
   axz = get(ax,'ZLabel');
   if isappdata(axz,'ZoomAxesData')
     rmappdata(axz,'ZOOMAxesData');
   end
   update_cursors(fig, ax);
   return;
   
  
case 'out',
   limits = zoomdrag(fig,'getlimits');
   center = [sum(get_xlim(ax))/2 sum(get_ylim(ax))/2];
   m = -inf; % Zoom totally out
   
   
case 'getlimits', % Get axis limits
   axz = get(ax,'ZLabel');
   limits = getappdata(axz,'ZOOMAxesData');
   % Do simple checking of userdata
   if size(limits,2)==4 & size(limits,1)<=2, 
      if all(limits(1,[1 3])<limits(1,[2 4])), 
         getlimits = 0; out = limits(1,:); return;   % Quick return
      else
         getlimits = -1; % Don't munge data
      end
   else
      if isempty(limits), getlimits = 1; else getlimits = -1; end
   end
   
   % If I've made it to here, we need to compute appropriate axis
   % limits.
   
   if isempty(getappdata(axz,'ZOOMAxesData')),
      % Use quick method if possible
      xlim = get_xlim(ax); xmin = xlim(1); xmax = xlim(2); 
      ylim = get_ylim(ax); ymin = ylim(1); ymax = ylim(2); 
      
   elseif strcmp(get(ax,'xLimMode'),'auto') & ...
         strcmp(get(ax,'yLimMode'),'auto'),
      % Use automatic limits if possible
      xlim = get_xlim(ax); xmin = xlim(1); xmax = xlim(2); 
      ylim = get_ylim(ax); ymin = ylim(1); ymax = ylim(2); 
      
   else
      % Use slow method only if someone else is using the userdata
      h = get(ax,'Children');
      xmin = inf; xmax = -inf; ymin = inf; ymax = -inf;
      for i=1:length(h),
         t = get(h(i),'Type');
         if ~strcmp(t,'text'),
            if strcmp(t,'image'), % Determine axis limits for image
               x = get(h(i),'Xdata'); y = get(h(i),'Ydata');
               x = [min(min(x)) max(max(x))];
               y = [min(min(y)) max(max(y))];
               [ma,na] = size(get(h(i),'Cdata'));
               if na>1, dx = diff(x)/(na-1); else dx = 1; end
               if ma>1, dy = diff(y)/(ma-1); else dy = 1; end
               x = x + [-dx dx]/2; y = y + [-dy dy]/2;
            end
            xmin = min(xmin,min(min(x)));
            xmax = max(xmax,max(max(x)));
            ymin = min(ymin,min(min(y)));
            ymax = max(ymax,max(max(y)));
         end
      end
      
      % Use automatic limits if in use (override previous calculation)
      if strcmp(get(ax,'xLimMode'),'auto'),
         xlim = get_xlim(ax); xmin = xlim(1); xmax = xlim(2); 
      end
      if strcmp(get(ax,'yLimMode'),'auto'),
         ylim = get_ylim(ax); ymin = ylim(1); ymax = ylim(2); 
      end
   end
   
   limits = [xmin xmax ymin ymax];
   if getlimits~=-1, % Don't munge existing data.
      % Store limits ZOOMAxesData
      % store it with the ZLabel, so that it's cleared if the 
      % user plots again into this axis.  If that happens, this
      % state is cleared
      axz = get(ax,'ZLabel');
      setappdata(axz,'ZOOMAxesData',limits);
   end
   
   out = limits;
   return;
   
case 'getconnect', % Get connected axes
   axz = get(ax,'ZLabel');
   limits = getappdata(axz,'ZOOMAxesData');
   if all(size(limits)==[2 4]), % Do simple checking
      out = limits(2,[1 2]);
   else
      out = [ax ax];
   end
   return;
   

   
case 'drag'
   DRAG_Pt1  = get_savedpoint(ax);
   DRAG_Pt2  = get_currentpoint(ax);
   DX = DRAG_Pt2(1)-DRAG_Pt1(1);
   DY = DRAG_Pt2(2)-DRAG_Pt1(2);
   SavedXLim = getappdata(ax,'SavedXLim');
   SavedYLim = getappdata(ax,'SavedYLim');
   if strcmp(get(ax,'XScale'),'log'),
%     set(ax,'XLim',SavedXLim-log10(DX));
   else
     set(ax,'XLim',SavedXLim-DX);  
   end;
   if strcmp(get(ax,'YScale'),'log'),
%        set(ax,'YLim',SavedYLim-log10(DY));
    else
        set(ax,'YLim',SavedYLim-DY);
   end;

   setappdata(ax,'SavedPoint', get(ax,'CurrentPoint'));
   setappdata(ax,'SavedXLim' , get(ax,'xlim'));                 
   setappdata(ax,'SavedYLim' , get(ax,'ylim'));


   out = 'drag';
   update_cursors(fig, ax);
   return;
   
otherwise
   error(['Unknown option: ',zoomCommand,'.']);
end


%
% Actual zoom operation
%

if ~rbbox_mode,
   xmin = limits(1); xmax = limits(2); 
   ymin = limits(3); ymax = limits(4);
   
   if m==(-inf),
      dx = xmax-xmin;
      dy = ymax-ymin;
   else
      dx = diff(get_xlim(ax))*(scale_factor.^(-m-1)); dx = min(dx,xmax-xmin);
      dy = diff(get_ylim(ax))*(scale_factor.^(-m-1)); dy = min(dy,ymax-ymin);
   end
   
   % Limit zoom.
   center = max(center,[xmin ymin] + [dx dy]);
   center = min(center,[xmax ymax] - [dx dy]);
   a = [max(xmin,center(1)-dx) min(xmax,center(1)+dx) ...
         max(ymin,center(2)-dy) min(ymax,center(2)+dy)];
   
   % Check for log axes and return to linear values.
   if strcmp(get(ax,'XScale'),'log'),
      a(1:2) = 10.^a(1:2);
   end
   if strcmp(get(ax,'YScale'),'log'),
      a(3:4) = 10.^a(3:4);
   end
   
end

% Check for axis equal and update a as necessary
if strcmp(get(ax,'plotboxaspectratiomode'),'manual') & ...
   strcmp(get(ax,'dataaspectratiomode'),'manual')
   ratio = get(ax,'plotboxaspectratio')./get(ax,'dataaspectratio');
   dx = a(2)-a(1);
   dy = a(4)-a(3);
   [kmax,k] = max([dx dy]./ratio(1:2));
   if k==1
      dy = kmax*ratio(2);
      a(3:4) = mean(a(3:4))+[-dy dy]/2;
   else
     dx = kmax*ratio(1);
     a(1:2) = mean(a(1:2))+[-dx dx]/2;
   end
end

% Update circular list of connected axes
list = zoomdrag(fig,'getconnect'); % Circular list of connected axes.
if zoomx,
   if a(1)==a(2), return;, end % Short circuit if zoom is moot.
   set(ax,'xlim',a(1:2))
   h = list(1);
   while h ~= ax,
      set(h,'xlim',a(1:2))
      % Get next axes in the list
      hz = get(h,'ZLabel');
      next = getappdata(hz,'ZOOMAxesData');
      if all(size(next)==[2 4]), h = next(2,1); else h = ax; end
   end
end
if zoomy,
   if a(3)==a(4), return;, end % Short circuit if zoom is moot.
   set(ax,'ylim',a(3:4))
   h = list(2);
   while h ~= ax,
      set(h,'ylim',a(3:4))
      % Get next axes in the list
      hz = get(h,'ZLabel');
      next = getappdata(hz,'ZOOMAxesData');
      if all(size(next)==[2 4]), h = next(2,2); else h = ax; end
   end
end
update_cursors(fig, ax);

function update_cursors(fig, ax)

drawnow;

function p = get_currentpoint(ax)
%GET_CURRENTPOINT Return equivalent linear scale current point
p = get(ax,'currentpoint'); p = p(1,1:2);
if strcmp(get(ax,'XScale'),'log'),
   p(1) = log10(p(1));
end
if strcmp(get(ax,'YScale'),'log'),
   p(2) = log10(p(2));
end

function p = get_savedpoint(ax)
%GET_SAVEDPOINT Return equivalent linear scale saved point
%saved point is stored after right mouse button click
p = getappdata(ax,'SavedPoint'); p = p(1,1:2);


function xlim = get_xlim(ax)
%GET_XLIM Return equivalent linear scale xlim
xlim = get(ax,'xlim');
if strcmp(get(ax,'XScale'),'log'),
   xlim = log10(xlim);
end

function ylim = get_ylim(ax)
%GET_YLIM Return equivalent linear scale ylim
ylim = get(ax,'ylim');
if strcmp(get(ax,'YScale'),'log'),
   ylim = log10(ylim);
end


function PointerData = glass()
PointerData  = [ ...
[             NaN             NaN             NaN             NaN  1.0000000e+000  1.0000000e+000  1.0000000e+000  1.0000000e+000             NaN             NaN             NaN             NaN             NaN             NaN             NaN             NaN]; ...
[             NaN             NaN  1.0000000e+000  1.0000000e+000  2.0000000e+000  2.0000000e+000  2.0000000e+000  2.0000000e+000  1.0000000e+000  1.0000000e+000             NaN             NaN             NaN             NaN             NaN             NaN]; ...
[             NaN  1.0000000e+000  2.0000000e+000  2.0000000e+000  2.0000000e+000  2.0000000e+000  2.0000000e+000  2.0000000e+000  2.0000000e+000  2.0000000e+000  1.0000000e+000             NaN             NaN             NaN             NaN             NaN]; ...
[             NaN  1.0000000e+000  2.0000000e+000  2.0000000e+000  2.0000000e+000  2.0000000e+000  2.0000000e+000  2.0000000e+000  2.0000000e+000  2.0000000e+000  1.0000000e+000             NaN             NaN             NaN             NaN             NaN]; ...
[  1.0000000e+000  2.0000000e+000  2.0000000e+000  2.0000000e+000  2.0000000e+000  2.0000000e+000  2.0000000e+000  2.0000000e+000  2.0000000e+000  2.0000000e+000  2.0000000e+000  1.0000000e+000             NaN             NaN             NaN             NaN]; ... 
[  1.0000000e+000  2.0000000e+000  2.0000000e+000  2.0000000e+000  2.0000000e+000  2.0000000e+000  2.0000000e+000  2.0000000e+000  2.0000000e+000  2.0000000e+000  2.0000000e+000  1.0000000e+000             NaN             NaN             NaN             NaN]; ...
[  1.0000000e+000  2.0000000e+000  2.0000000e+000  2.0000000e+000  2.0000000e+000  2.0000000e+000  2.0000000e+000  2.0000000e+000  2.0000000e+000  2.0000000e+000  2.0000000e+000  1.0000000e+000             NaN             NaN             NaN             NaN]; ...
[  1.0000000e+000  2.0000000e+000  2.0000000e+000  2.0000000e+000  2.0000000e+000  2.0000000e+000  2.0000000e+000  2.0000000e+000  2.0000000e+000  2.0000000e+000  2.0000000e+000  1.0000000e+000             NaN             NaN             NaN             NaN]; ...
[             NaN  1.0000000e+000  2.0000000e+000  2.0000000e+000  2.0000000e+000  2.0000000e+000  2.0000000e+000  2.0000000e+000  2.0000000e+000  2.0000000e+000  1.0000000e+000             NaN             NaN             NaN             NaN             NaN]; ...
[             NaN  1.0000000e+000  2.0000000e+000  2.0000000e+000  2.0000000e+000  2.0000000e+000  2.0000000e+000  2.0000000e+000  2.0000000e+000  2.0000000e+000  1.0000000e+000             NaN             NaN             NaN             NaN             NaN]; ...
[             NaN             NaN  1.0000000e+000  1.0000000e+000  2.0000000e+000  2.0000000e+000  2.0000000e+000  2.0000000e+000  1.0000000e+000  1.0000000e+000  1.0000000e+000  1.0000000e+000             NaN             NaN             NaN             NaN]; ...
[             NaN             NaN             NaN             NaN  1.0000000e+000  1.0000000e+000  1.0000000e+000  1.0000000e+000             NaN             NaN  1.0000000e+000  1.0000000e+000  1.0000000e+000             NaN             NaN             NaN]; ...
[             NaN             NaN             NaN             NaN             NaN             NaN             NaN             NaN             NaN             NaN             NaN  1.0000000e+000  1.0000000e+000  1.0000000e+000             NaN             NaN]; ...
[             NaN             NaN             NaN             NaN             NaN             NaN             NaN             NaN             NaN             NaN             NaN             NaN  1.0000000e+000  1.0000000e+000  1.0000000e+000             NaN]; ...
[             NaN             NaN             NaN             NaN             NaN             NaN             NaN             NaN             NaN             NaN             NaN             NaN             NaN  1.0000000e+000  1.0000000e+000  1.0000000e+000]; ...
[             NaN             NaN             NaN             NaN             NaN             NaN             NaN             NaN             NaN             NaN             NaN             NaN             NaN             NaN  1.0000000e+000             NaN]];

function PointerData = hand()
PointerData  = [ ...
[             NaN             NaN             NaN             NaN             NaN             NaN             NaN  1.0000000e+000  1.0000000e+000             NaN             NaN             NaN             NaN             NaN             NaN             NaN]; ...
[             NaN             NaN             NaN  1.0000000e+000  1.0000000e+000             NaN  1.0000000e+000  2.0000000e+000  2.0000000e+000  1.0000000e+000  1.0000000e+000  1.0000000e+000             NaN             NaN             NaN             NaN]; ...
[             NaN             NaN  1.0000000e+000  2.0000000e+000  2.0000000e+000  1.0000000e+000  1.0000000e+000  2.0000000e+000  2.0000000e+000  1.0000000e+000  2.0000000e+000  2.0000000e+000  1.0000000e+000             NaN             NaN             NaN]; ...
[             NaN             NaN  1.0000000e+000  2.0000000e+000  2.0000000e+000  1.0000000e+000  1.0000000e+000  2.0000000e+000  2.0000000e+000  1.0000000e+000  2.0000000e+000  2.0000000e+000  1.0000000e+000             NaN  1.0000000e+000             NaN]; ...
[             NaN             NaN             NaN  1.0000000e+000  2.0000000e+000  2.0000000e+000  1.0000000e+000  2.0000000e+000  2.0000000e+000  1.0000000e+000  2.0000000e+000  2.0000000e+000  1.0000000e+000  1.0000000e+000  2.0000000e+000  1.0000000e+000]; ...
[             NaN             NaN             NaN  1.0000000e+000  2.0000000e+000  2.0000000e+000  1.0000000e+000  2.0000000e+000  2.0000000e+000  1.0000000e+000  2.0000000e+000  2.0000000e+000  1.0000000e+000  2.0000000e+000  2.0000000e+000  1.0000000e+000]; ...
[             NaN  1.0000000e+000  1.0000000e+000             NaN  1.0000000e+000  2.0000000e+000  2.0000000e+000  2.0000000e+000  2.0000000e+000  2.0000000e+000  2.0000000e+000  2.0000000e+000  1.0000000e+000  2.0000000e+000  2.0000000e+000  1.0000000e+000]; ...
[  1.0000000e+000  2.0000000e+000  2.0000000e+000  1.0000000e+000  1.0000000e+000  2.0000000e+000  2.0000000e+000  2.0000000e+000  2.0000000e+000  2.0000000e+000  2.0000000e+000  2.0000000e+000  2.0000000e+000  2.0000000e+000  2.0000000e+000  1.0000000e+000]; ...
[  1.0000000e+000  2.0000000e+000  2.0000000e+000  2.0000000e+000  1.0000000e+000  2.0000000e+000  2.0000000e+000  2.0000000e+000  2.0000000e+000  2.0000000e+000  2.0000000e+000  2.0000000e+000  2.0000000e+000  2.0000000e+000  1.0000000e+000             NaN]; ...
[             NaN  1.0000000e+000  2.0000000e+000  2.0000000e+000  2.0000000e+000  2.0000000e+000  2.0000000e+000  2.0000000e+000  2.0000000e+000  2.0000000e+000  2.0000000e+000  2.0000000e+000  2.0000000e+000  2.0000000e+000  1.0000000e+000             NaN]; ...
[             NaN             NaN  1.0000000e+000  2.0000000e+000  2.0000000e+000  2.0000000e+000  2.0000000e+000  2.0000000e+000  2.0000000e+000  2.0000000e+000  2.0000000e+000  2.0000000e+000  2.0000000e+000  2.0000000e+000  1.0000000e+000             NaN]; ...
[             NaN             NaN  1.0000000e+000  2.0000000e+000  2.0000000e+000  2.0000000e+000  2.0000000e+000  2.0000000e+000  2.0000000e+000  2.0000000e+000  2.0000000e+000  2.0000000e+000  2.0000000e+000  1.0000000e+000             NaN             NaN]; ...
[             NaN             NaN             NaN  1.0000000e+000  2.0000000e+000  2.0000000e+000  2.0000000e+000  2.0000000e+000  2.0000000e+000  2.0000000e+000  2.0000000e+000  2.0000000e+000  2.0000000e+000  1.0000000e+000             NaN             NaN]; ...
[             NaN             NaN             NaN             NaN  1.0000000e+000  2.0000000e+000  2.0000000e+000  2.0000000e+000  2.0000000e+000  2.0000000e+000  2.0000000e+000  2.0000000e+000  1.0000000e+000             NaN             NaN             NaN]; ...
[             NaN             NaN             NaN             NaN             NaN  1.0000000e+000  2.0000000e+000  2.0000000e+000  2.0000000e+000  2.0000000e+000  2.0000000e+000  2.0000000e+000  1.0000000e+000             NaN             NaN             NaN]; ...
[             NaN             NaN             NaN             NaN             NaN  1.0000000e+000  2.0000000e+000  2.0000000e+000  2.0000000e+000  2.0000000e+000  2.0000000e+000  2.0000000e+000  1.0000000e+000             NaN             NaN             NaN]; ...
];
