# Supplementary material for: Spatial gene expression quantification: a tool for analysis of in situ hybridizations in sea anemone Nematostella vectensis
Source: BMC Res Notes. 2012 Oct 5;5:555. doi: 10.1186/1756-0500-5-555 (PMC3532226; doi:10.1186/1756-0500-5-555)
Supplement: Additional file 1 — Matlab programs: “genexp.m” for cell layer decomposition of gene expression images and profile editing; “oneview.m” for a 2D gene expression array from a single decomposed image; “twoviews.m” for a 2D array from a decomposed image and perpendicular view. Supporting files: Matlab user interface “genexp.fig” (necessary to run “genexp.m”); directory “embryodata” containing geometry definitions; directory “functions” containing Matlab functions used in the main programs. Matlab script: “stanpro.m” for creating a standardized 1D array from a GENEXP profile figure. Manuals: “readme_genexp.m” for GENEXP program; “readme_oneview.m” for ONEVIEW program; “readme_twoviews.m” for TWOVIEWS program. [file 1756-0500-5-555-S1.tar › functions/myeditor.m]

function [xsaved,ysaved] = myeditor(h)
%Copied from Johann's edit_profile and adapted to apply in patstack.

% Written by Daniel Botman March-2012

axh = get(h, 'CurrentAxes');
xlim = get(axh, 'XLim');
ylim = get(axh, 'YLim');
ylim(1) = 0;
set(axh, 'YLim', ylim)
profile = findobj(axh,'Type','line','Color','b');
xsaved = get(profile, 'XData');
ysaved = get(profile, 'YData');
xs = xsaved;
ys = ysaved;
drawnow


while true
    S = {'Rectangle select', 'Symmetricize profile', 'Subtract constant', 'Shift profile', 'Keep figure and continue', 'Close figure and continue'};
    [selection, ok] = listdlg('ListString',S,'SelectionMode','single');
    if ok
        switch selection
            case 1
                go_edit = true;
                go_symmetric = false;
                go_subtract = false;
                go_shift = false;
            case 2
                go_symmetric = true;
                go_edit = false;
                go_subtract = false;
                go_shift = false;
            case 3
                go_symmetric = false;
                go_edit = false;
                go_subtract = true;
                go_shift = false;
            case 4
                go_shift = true;
                go_symmetric = false;
                go_edit = false;
                go_subtract = false;
            case 5
                return
            otherwise
                close(h)
                return
        end
    end
    
if go_shift
    
    % shift the profile
    answer = inputdlg('Enter shift (positive for right shift, negative for left shift)');
    d = str2num(answer{1});
    nf = xs(end);
    if d > 0
            shiftI = find(xs + d > nf);
            
            shiftxs = xs(shiftI);
            xs(shiftI) = [];
            xs(1) = [];
            xs = xs + nf;
            xs = insert(shiftxs,xs,1);
            xs = xs - xs(1);
            
            shiftys = ys(shiftI);
            ys(shiftI) = [];
            ys(1) = [];
            ys = insert(shiftys,ys,1);
            
    elseif d < 0
            shiftI = find(xs + d < 0);
            
            shiftxs = xs(shiftI);
            xs(shiftI) = [];
            xs(end) = [];
            shiftxs = shiftxs + nf;
            xs = insert(shiftxs,xs,length(xs)+1);
            xs = xs - xs(1);
            
            
            shiftys = ys(shiftI);
            ys(shiftI) = [];
            ys(end) = [];
            ys = insert(shiftys,ys,length(ys)+1);
    end;
    if xs(end) ~= nf
        xs(end+1) = nf;
        ys(end+1) = ys(1);
    end
    
    set(profile,'XData',xs)
    set(profile,'YData',ys)
    drawnow

    answer = questdlg('Save or undo operation?', 'Input', 'Save', 'Undo', 'Save');
    switch answer
        case 'Save'
            xsaved = xs;
            ysaved = ys;
        case 'Undo'
            close(h)
            h = figure;
            plot(xsaved,ysaved,'-o','MarkerSize',3) %plot options adapted to patstack
            axh = get(h, 'CurrentAxes');
            profile = findobj(axh,'Type','line');
            xs = get(profile, 'XData');
            ys = get(profile, 'YData');
            drawnow
    end
end

if go_subtract
    [x const] = getpts(axh);
    ys = max(ys - const(1),0);
    
    set(profile,'YData',ys)
    set(axh, 'XLim',xlim)
    set(axh, 'YLim',ylim)
    drawnow

    answer = questdlg('Save or undo operation?', 'Input', 'Save', 'Undo', 'Save');
    switch answer
        case 'Save'
            xsaved = xs;
            ysaved = ys;
        case 'Undo'
            close(h)
            h = figure;
            plot(xsaved,ysaved,'-o','MarkerSize',3) %plot options adapted to patstack
            axh = get(h, 'CurrentAxes');
            profile = findobj(axh,'Type','line');
            xs = get(profile, 'XData');
            ys = get(profile, 'YData');
            drawnow
    end

end
    
if go_edit
    try
        rect = getrect(axh);
    catch ME
        return
    end;
    
    minX = min(xs);
    maxX = max(xs);
    minY = min(ys);
    maxY = max(ys);
    
    x1 = max(minX,rect(1));
    y1 = max(minY,rect(2));
    x2 = min(maxX,x1 + rect(3));
    y2 = min(maxY,y1 + rect(4));
    hold on
    hh = plot(...
        [x1,x2],[y1,y1],...
        [x1,x2],[y2,y2],...
        [x1,x1],[y1,y2],...
        [x2,x2],[y1,y2],...
        'Color','Black');
    hold off
    S = {'Replace with constant', 'Linear interpolation', 'Pchip interpolation', 'Spline interpolation', 'Smoothen', 'Make new selection', 'Back to menu'};
    [selection, ok] = listdlg('ListString',S,'SelectionMode','single');
    if ok
        i_replace = xs>=x1 & xs<=x2 & ys>=y1 & ys<=y2;
        starti = find(i_replace, 1, 'first');
        xs_new = xs(i_replace);
        ys_old = ys(i_replace);
        xs(i_replace) = [];
        ys(i_replace) = [];
        switch selection
            case 1
                [x const] = getpts(axh);
                const(1) = max(const(1),0);
                ys_new = const(1) * ones(1,length(xs_new));
            case 2
                ys_new = interp1([xs xs(2:end)+maxX],[ys ys(2:end)],xs_new,'linear');
            case 3
                ys_new = interp1([xs xs(2:end)+maxX],[ys ys(2:end)],xs_new,'pchip');
            case 4
                ys_new = interp1([xs xs(2:end)+maxX],[ys ys(2:end)],xs_new,'spline');
            case 5
                ys_new = smooth(ys_old,'moving');
            case 6
                delete(hh)
                drawnow
                continue
            case 7 
                delete(hh)
                drawnow
                continue
            otherwise
                continue
        end;

        xs = insert(xs_new, xs, starti);
        ys = insert(ys_new, ys, starti);

        set(profile,'YData',ys)
        set(axh, 'XLim',xlim)
        set(axh, 'YLim',ylim)
        delete(hh)
        drawnow

        answer = questdlg('Save or undo operation?', 'Input', 'Save', 'Undo', 'Save');
        switch answer
            case 'Save'
                xsaved = xs;
                ysaved = ys;
            case 'Undo'
                close(h)
                h = figure;
                plot(xsaved,ysaved,'-o','MarkerSize',3) %plot options adapted to patstack
                axh = get(h, 'CurrentAxes');
                profile = findobj(axh,'Type','line');
                xs = get(profile, 'XData');
                ys = get(profile, 'YData');
                drawnow
        end
    else
        delete(hh)
        drawnow
    end
    
end

if go_symmetric
    l = length(xs); %no extra points
    xs_new = xs(1):(xs(end)-xs(1))/(l-1):xs(end);
    ys = interp1(xs,ys,xs_new,'pchip');
    xs = xs_new;
    ys = (ys + ys(end:-1:1)) / 2.0;
    set(profile, 'XData', xs)
    set(profile, 'YData', ys)
    drawnow
    answer = questdlg('Save or undo operation?', 'Input', 'Save', 'Undo', 'Save');
    switch answer
        case 'Save'
            xsaved = xs;
            ysaved = ys;
        case 'Undo'
            close(h)
            h = figure;
            plot(xsaved,ysaved,'-o','MarkerSize',3) %plot options adapted to patstack
            axh = get(h, 'CurrentAxes');
            profile = findobj(axh,'Type','line');
            xs = get(profile, 'XData');
            ys = get(profile, 'YData');
            drawnow
    end
end

end

end
