# Supplementary material for: Spatial gene expression quantification: a tool for analysis of in situ hybridizations in sea anemone Nematostella vectensis
Source: BMC Res Notes. 2012 Oct 5;5:555. doi: 10.1186/1756-0500-5-555 (PMC3532226; doi:10.1186/1756-0500-5-555)
Supplement: Additional file 1 — Matlab programs: “genexp.m” for cell layer decomposition of gene expression images and profile editing; “oneview.m” for a 2D gene expression array from a single decomposed image; “twoviews.m” for a 2D array from a decomposed image and perpendicular view. Supporting files: Matlab user interface “genexp.fig” (necessary to run “genexp.m”); directory “embryodata” containing geometry definitions; directory “functions” containing Matlab functions used in the main programs. Matlab script: “stanpro.m” for creating a standardized 1D array from a GENEXP profile figure. Manuals: “readme_genexp.m” for GENEXP program; “readme_oneview.m” for ONEVIEW program; “readme_twoviews.m” for TWOVIEWS program. [file 1756-0500-5-555-S1.tar › functions/get_spline.m]

% make a spline through all points [ix iy]

% Written by Johann de Jong 2008/2009

function [xs, ys, xsFunc, ysFunc, nodes] = get_spline(ix,iy,ds,s)
Nodes = ceil(s(end)/ds) + 1; % the number of presumptive normals respective to the presumptive spline
nodes = (0:Nodes-1)*max(s)/(Nodes-1); % locations of the nodes
xsFunc = @(i)ppval(spline(s,ix),i); % calculate the interpolation value for each node location (s, ix)
ysFunc = @(i)ppval(spline(s,iy),i);
xs = xsFunc(nodes);
ys = ysFunc(nodes);
end
