# Supplementary material for: Spatial gene expression quantification: a tool for analysis of in situ hybridizations in sea anemone Nematostella vectensis
Source: BMC Res Notes. 2012 Oct 5;5:555. doi: 10.1186/1756-0500-5-555 (PMC3532226; doi:10.1186/1756-0500-5-555)
Supplement: Additional file 1 — Matlab programs: “genexp.m” for cell layer decomposition of gene expression images and profile editing; “oneview.m” for a 2D gene expression array from a single decomposed image; “twoviews.m” for a 2D array from a decomposed image and perpendicular view. Supporting files: Matlab user interface “genexp.fig” (necessary to run “genexp.m”); directory “embryodata” containing geometry definitions; directory “functions” containing Matlab functions used in the main programs. Matlab script: “stanpro.m” for creating a standardized 1D array from a GENEXP profile figure. Manuals: “readme_genexp.m” for GENEXP program; “readme_oneview.m” for ONEVIEW program; “readme_twoviews.m” for TWOVIEWS program. [file 1756-0500-5-555-S1.tar › functions/genexpviewer.m]

function result = genexpviewer(mode)
%GENEXPVIEWER Summary of this function goes here
% genexpviewer combines and shows expression profiles
% It centers 0 on the x-axis, and centers the endoderm. 

% Written by Johann de Jong 2008/2009

if ~strcmp(mode,'average') && ~isempty(mode)
    prompt = mode;
else
    prompt = 'Load profiles';
end;

filedir = strcat(pwd,filesep,'profiles_final',filesep,'*.fig');
[fnames, path, fIndex] = uigetfile(filedir, prompt, 'MultiSelect', 'on');
if iscell(fnames) || ischar(fnames)
    if ischar(fnames)
        nProfiles = 1;
        fnames = {fnames};
    elseif iscell(fnames)
        nProfiles = length(fnames);
    end;
    nodes = {};
    exprs = {};
    endoecto = {};
    for i = 1:nProfiles
        f = fullfile(path, fnames{i});
        figh = openfig(f, 'new', 'invisible');
        axh = get(figh, 'CurrentAxes');
        profile = findobj(axh,'Type','line','DisplayName','profile');
        endoecto1 = findobj(axh,'Type','line','DisplayName','endoecto1');
        endoecto2 = findobj(axh,'Type','line','DisplayName','endoecto2');
        exprs{i} = get(profile,'YData');
        nodes{i} = get(profile,'XData');
        endoecto1 = get(endoecto1,'XData');
        endoecto2 = get(endoecto2,'XData');
        endoecto{i} = [endoecto1(1) endoecto2(1) nodes{i}(end)]; 
        
%         fnames{i}(end-3:end) = [];
%         saveas(figh,strcat('final_jpg/',fnames{i},'.jpg'));
        
        close(figh);
    end;
    
%        return;
       
    % calculate the mean length
    l_mean = 0;
    for i = 1:nProfiles
        l_mean = l_mean + endoecto{i}(3);
    end;
    l_mean = l_mean / nProfiles;
    
    % normalization factor
    nf = 100;
    
    % Normalize expression values to a maximum of 100
    for i = 1:nProfiles
        exprs{i} = exprs{i} * nf / max(exprs{i});
    end;

    % normalize to nf
    ee = [0 0 0];
    for i = 1:nProfiles
        nodes{i} = nodes{i} * nf / endoecto{i}(3); 
        endoecto{i}(1) = endoecto{i}(1) * nf  / endoecto{i}(3);
        endoecto{i}(2) = endoecto{i}(2) * nf  / endoecto{i}(3);
        endoecto{i}(3) = nf;
        
        ee(1) = ee(1) + endoecto{i}(1);
        ee(2) = ee(2) + endoecto{i}(2);
    end;    
    ee(1) = ee(1) / nProfiles;
    ee(2) = ee(2) / nProfiles;
    ee(3) = nf; % normalized to nf

    % linearly scale the endoderm and ectoderm towards average endoderm and ectoderm
    for i = 1:nProfiles
        e1 = endoecto{i}(1);
        e2 = endoecto{i}(2);
        nds = nodes{i};
        
        is = nodes{i}<e1;
        nds(is) = nodes{i}(is) * ee(1) / e1;

        is = nodes{i}>=e1 & nodes{i}<e2;
        nds(is) = (nodes{i}(is) - e1) * (ee(2) - ee(1)) / (e2 - e1) + ee(1);

        is = nodes{i}>=e2;
        nds(is) = (nodes{i}(is) - e2) * (ee(3) - ee(2)) / (ee(3) - e2) + ee(2);
        
        nodes{i} = nds;
    end;
    
    % centralize the endoderm
    e1 = ee(1);
    e2 = ee(2);
    d = e2 - e1;
    ce1 = 0.5 * (nf - d);
    ce2 = 0.5 * (nf + d);
    if ce1 > e1
        for i = 1:nProfiles
            shiftI = find(nodes{i} + (ce1 - e1) > nf);
            
            shiftnodes = nodes{i}(shiftI);
            nodes{i}(shiftI) = [];
            nodes{i}(1) = [];
            nodes{i} = nodes{i} + nf;
            nodes{i} = insert(shiftnodes,nodes{i},1);
            nodes{i} = nodes{i} - nodes{i}(1);
            
            shiftexprs = exprs{i}(shiftI);
            exprs{i}(shiftI) = [];
            exprs{i}(1) = [];
            exprs{i} = insert(shiftexprs,exprs{i},1);
            
        end;
    elseif ce1 < e1
        for i = 1:nProfiles
            shiftI = find(nodes{i} - (e1 - ce1) < 0);
            
            shiftnodes = nodes{i}(shiftI);
            nodes{i}(shiftI) = [];
            nodes{i}(end) = [];
            shiftnodes = shiftnodes + nf;
            nodes{i} = insert(shiftnodes,nodes{i},length(nodes{i})+1);
            nodes{i} = nodes{i} - nodes{i}(1);
            
            
            shiftexprs = exprs{i}(shiftI);
            exprs{i}(shiftI) = [];
            exprs{i}(end) = [];
            exprs{i} = insert(shiftexprs,exprs{i},length(exprs{i})+1);
        end;
    end;

    centre = nf/2.0;
    for i = 1:nProfiles
        if nodes{i}(end) ~= nf
            nodes{i}(end+1) = nf;
            exprs{i}(end+1) = exprs{i}(1);
        end;
        nodes{i} = nodes{i} - centre;
    end;

    ce1 = ce1 - centre;
    ce2 = ce2 - centre;
    ee(1) = ce1;
    ee(2) = ce2;

    if strcmp(mode,'average')
        % make all profiles equal in size
        size = length(nodes{1});
        for i = 2:nProfiles
            l = length(nodes{i});
            if l > size
                size = l;
            end;
        end;
        nodes_new = 0:nf/(size*2-1):nf;
        for i = 1:nProfiles
            exprs{i} = interp1(nodes{i}, exprs{i}, nodes_new, 'pchip');
        end;

        % average the profiles
        exprs_new = zeros(1,length(nodes_new));
        for i = 1:nProfiles
            exprs_new = exprs_new + exprs{i};
        end;
        exprs_new = exprs_new / nProfiles;

        % show the figure on screen
        h = figure('Name','Average Expression Profile');
        hold on;
        fnames{1} = fnames{1}(1:end-4);
        name = fnames{1};
        for i = 2:nProfiles
            fnames{i} = fnames{i}(1:end-4);
            name = sprintf('%s\n%s',name,fnames{i});
        end;
        plot(nodes_new, exprs_new, 'LineWidth', 2,'DisplayName','profile');
        axh = get(h,'CurrentAxes');
        set(axh, 'XLim', [nodes{1}(1) nodes{1}(end)]);
        set(axh, 'YLim', [0 1.1 * nf]);
        title(name);
%         legend(fnames, nProfiles, 'Location', 'Best'); % 'BestOutside'
        ylim = get(axh, 'YLim');

        plot([ee(1) ee(1)], [ylim(1) ylim(2)], 'Color','black','DisplayName','endoecto1');
        plot([ee(2) ee(2)], [ylim(1) ylim(2)], 'Color','black','DisplayName','endoecto2');
        drawnow;
        hold off;
        
        result = [];
    elseif strcmp(mode,'dump')

        % make all profiles equal in size
        size = 100;
        nodes_new = 0:nf/(size*2-1):nf;
        for i = 1:nProfiles
            exprs{i} = interp1(nodes{i}, exprs{i}, nodes_new, 'pchip');
        end;
        for i = 1:nProfiles
            fnames{i} = fnames{i}(1:end-4);
        end;
        s = '';
        for i = 1:nProfiles
            s = sprintf('%s%s \t', s, fnames{i});
        end;
        s = sprintf('%s\n',s);
        for i = 1:size
            for j = 1:nProfiles
                s = sprintf('%s%f \t', s, exprs{j}(i));
            end;
            s = sprintf('%s\n',s);
        end;
        s = sprintf('%s\n',s);
        
        fid = fopen('genexpdump','w');
        fprintf(fid,'%s',s);
        fclose(fid);
    elseif ~isempty(mode)
        result = {fnames, nodes, exprs, ee, nf};
    else

        % show the figure on screen
        h = figure('Name','Expression Profile');
        hold on;
        cm = colormap(lines);
        for i = 1:nProfiles
            fnames{i} = fnames{i}(1:end-4);
            plot(nodes{i}, exprs{i}, 'Color', cm(i,:), 'LineWidth', 2,'DisplayName',strcat('profile',i));
        end;
        axh = get(h,'CurrentAxes');
        set(axh, 'XLim', [nodes{1}(1) nodes{1}(end)]);
        set(axh, 'YLim', [0 1.1 * nf]);
        legend(fnames, nProfiles, 'Location', 'Best'); % 'BestOutside'
        ylim = get(axh, 'YLim');

        plot([ee(1) ee(1)], [ylim(1) ylim(2)], 'Color','black','DisplayName','endoecto1');
        plot([ee(2) ee(2)], [ylim(1) ylim(2)], 'Color','black','DisplayName','endoecto2');
        
        hold off;

        result = [];
    end;
end
