# Supplementary material for: Spatial gene expression quantification: a tool for analysis of in situ hybridizations in sea anemone Nematostella vectensis
Source: BMC Res Notes. 2012 Oct 5;5:555. doi: 10.1186/1756-0500-5-555 (PMC3532226; doi:10.1186/1756-0500-5-555)
Supplement: Additional file 1 — Matlab programs: “genexp.m” for cell layer decomposition of gene expression images and profile editing; “oneview.m” for a 2D gene expression array from a single decomposed image; “twoviews.m” for a 2D array from a decomposed image and perpendicular view. Supporting files: Matlab user interface “genexp.fig” (necessary to run “genexp.m”); directory “embryodata” containing geometry definitions; directory “functions” containing Matlab functions used in the main programs. Matlab script: “stanpro.m” for creating a standardized 1D array from a GENEXP profile figure. Manuals: “readme_genexp.m” for GENEXP program; “readme_oneview.m” for ONEVIEW program; “readme_twoviews.m” for TWOVIEWS program. [file 1756-0500-5-555-S1.tar › functions/colslice.m]

function ima = colslice(I3d,lcr,angle)
%get a slice from RGB image stack I3d about line

% Written by Daniel Botman March-2012

sz = size(I3d);
xmax = sz(2);
ymax = sz(1);
zmax = sz(4);
zoff = (zmax + 1)/2;
red3d = squeeze(I3d(:,:,1,:)); %extract red values from stack
green3d = squeeze(I3d(:,:,2,:)); %extract green values
blue3d = squeeze(I3d(:,:,3,:)); %extract blue values
% figure
% image(I3d(:,:,:,zoff)) %display 'original' image
% axis image
% disp('Click and drag mouse to indicate rotation axis')
% hli = imline(gca); %draw axis of symmetry for expression pattern
% disp('Double click line to confirm axis')
% lcr = wait(hli); %allow for adjustment
M = lcr(1,:)'; N = lcr(2,:)'; %endpoints
figure
hsu = surf(zeros(ymax,xmax) + zoff); %empty plane at z=0
rotate(hsu,[N(1)-M(1),N(2)-M(2),0],angle,[M(1),M(2),zoff]) %rotate plane
xd = get(hsu,'XData');
yd = get(hsu,'YData');
zd = get(hsu,'ZData'); %store coordinates of rotated surface
hred = slice(double(red3d),xd,yd,zd); %transfer red values to slice
hold on
%axis ij
%figure
hgreen = slice(double(green3d),xd,yd,zd); %transfer green values to slice
%axis ij
%figure
hblue = slice(double(blue3d),xd,yd,zd); %transfer blue values to slice
%axis ij %correct axes
redsl = get(hred,'CData'); %extract red values from slice
greensl = get(hgreen,'CData'); %extract green values
bluesl = get(hblue,'CData'); %extract blue values
close
ima = uint8(zeros(ymax,xmax,3)); %create new image
ima(:,:,1) = redsl;
ima(:,:,2) = greensl;
ima(:,:,3) = bluesl;
%hold off
%figure
%image(ima)
%axis image
