# Supplementary material for: Spatial gene expression quantification: a tool for analysis of in situ hybridizations in sea anemone Nematostella vectensis
Source: BMC Res Notes. 2012 Oct 5;5:555. doi: 10.1186/1756-0500-5-555 (PMC3532226; doi:10.1186/1756-0500-5-555)
Supplement: Additional file 1 — Matlab programs: “genexp.m” for cell layer decomposition of gene expression images and profile editing; “oneview.m” for a 2D gene expression array from a single decomposed image; “twoviews.m” for a 2D array from a decomposed image and perpendicular view. Supporting files: Matlab user interface “genexp.fig” (necessary to run “genexp.m”); directory “embryodata” containing geometry definitions; directory “functions” containing Matlab functions used in the main programs. Matlab script: “stanpro.m” for creating a standardized 1D array from a GENEXP profile figure. Manuals: “readme_genexp.m” for GENEXP program; “readme_oneview.m” for ONEVIEW program; “readme_twoviews.m” for TWOVIEWS program. [file 1756-0500-5-555-S1.tar › functions/embryo.m]

classdef embryo < handle

% Written by Johann de Jong 2008/2009

    properties (SetAccess = private, GetAccess = private)
        % coordinates of the outer/inner cell wall
        outer;
        inner;
        
        % indices of the nodes added w.r.t. the previous stage
        extraOuter;
        extraInner;

        % defined stages and corresponding hours post fertilization
        stages;
        hpfs;
        
        % predefined decomposition lines defined in indices into outer and
        % inner: {[out, in; out, in]*}
        decomps;
        % endo-ectoderm boundaries defined in indices into outer and inner
        % {[out, in; out, in]*}
        endoectos;
        

    end % /properties

    methods

        % constructor
        function this = embryo(file)
%             file = 'embryodata/confocal.config';
            fid=fopen(file);
            
            % PARSE THE EMBRYO CONFIG FILE ...

            % skip comment and empty slines
            sline = strtrim(fgetl(fid));
            lno = 1;
            while strcmp(sline,'') || strcmp(sline(1),'#')
                sline = strtrim(fgetl(fid));
                lno = lno + 1;
            end;

            % read the number of phases
            [str remain] = strtok(sline,'=');
            nPhases = str2num(strtok(remain,'='));
            if ~strcmp(str,'NO_PHASES') || nPhases < 0 || nPhases - round(nPhases) ~= 0
                error('Parse error in file %s at sline %i: Expecting NO_PHASES=INTEGER\n', file, lno);
            end;

            this.stages = {};
            this.hpfs = zeros(1,nPhases);
            this.decomps = {};
            this.extraOuter = {};
            this.extraInner = {};
            this.outer = {};
            this.inner = {};

            % read the data
            for i = 1:nPhases

                curouterx = [];
                curoutery = [];
                curinnerx = [];
                curinnery = [];
                sline = strtrim(fgetl(fid));
                lno = lno + 1;
                while ~strcmp(sline,'END_PHASE')
                    if ~strcmp(sline,'') && ~strcmp(sline(1),'#') % ignore comment lines and empty lines
                        [varstr remain] = strtok(sline,'=');
                        varval = strtok(remain,'=');
                        switch varstr
                            case 'PHASE'
                                this.stages{i} = varval;
                            case 'SOURCE'
                                ;
                            case 'HPF'
                                this.hpfs(i) = str2num(varval);
                            case 'ENDOECTO'
                                this.endoectos{i} = str2num(varval);
                            case 'DECOMP'
                                this.decomps{i} = str2num(varval);
                            case 'EXTRAOUTER'
                                this.extraOuter{i} = str2num(varval);
                            case 'EXTRAINNER'
                                this.extraInner{i} = str2num(varval);
                            case 'NO_SAMPLES'
                                nSamples = str2num(varval);
                            case 'SAMPLE'
                                ;
                            case 'OUTERX'
                                s = size(curouterx) + 1;
                                curouterx(s(1),:) = str2num(varval);
                            case 'OUTERY'
                                s = size(curoutery) + 1;
                                curoutery(s(1),:) = str2num(varval);
                            case 'INNERX'
                                s = size(curinnerx) + 1;
                                curinnerx(s(1),:) = str2num(varval);
                            case 'INNERY'
                                s = size(curinnery) + 1;
                                curinnery(s(1),:) = str2num(varval);
                            otherwise
                                error('Parse error in configuration file %s at line %i \nEncountered unexpected identifier:\n\t%s', file, lno, sline);
                        end;
                    end;
                    sline = strtrim(fgetl(fid));
                    lno = lno + 1;
                end;
                this.outer{i} = [mean(curouterx,1); mean(curoutery,1)];
                this.inner{i} = [mean(curinnerx,1); mean(curinnery,1)];
            end;

            fclose(fid);

        end

        function value = get_hpfs(this)
            value = this.hpfs;
        end

        function value = get_stages(this)
            value = this.stages;
        end
        
        function value = get_decomps(this)
            value = this.decomps;
        end

        function value = get_endoectos(this)
            value = this.endoectos;
        end
        
        function set_decomps(this, value)
            this.decomps = value;
        end

        function set_endoectos(this, value)
            this.endoectos = value;
        end

        function value = get_stage(this, hpf)
            i = find(this.hpfs>=hpf,1,'first');
            value = this.stages{i};
        end
        
        function value = get_decomp(this, hpf)
            i = find(this.hpfs>=hpf,1,'first');
            value = this.decomps{i};
        end
        
        function value = get_endoecto(this, hpf)
            i = find(this.hpfs>=hpf,1,'first');
            value = this.endoectos{i};
        end
        
        function set_decomp(this, hpf, value)
            i = find(this.hpfs>=hpf,1,'first');
            this.decomps{i} = value;
        end
        
        function set_endoecto(this, hpf, value)
            i = find(this.hpfs>=hpf,1,'first');
            this.endoectos{i} = value;
        end
        
        function add_decomp(this, hpf, out, in)
            i = find(this.hpfs>=hpf,1,'first');
            decomp = this.decomps{i};
            outs = decomp(:,1)';
            ins = decomp(:,2)';
            i1 = find(outs>=out,1,'first');
            if outs(i1)==out
                i2 = find(ins>=in,1,'first');
                if i2 ~= in
                    outs = insert(out,outs,i2);
                    ins = insert(in,ins,i2);
                end;
            else
                outs = insert(out,outs,i1);
                ins = insert(in,ins,i1);
            end;
            decomp = zeros(length(outs),2);
            decomp(:,1) = outs';
            decomp(:,2) = ins';
            this.set_decomp(hpf,decomp);
        end
        
        function remove_decomp(this, hpf, out, in)
            i = find(this.hpfs>=hpf,1,'first');
            decomp = this.decomps{i};
            outs = decomp(:,1)';
            ins = decomp(:,2)';
            i = find(outs==out & ins==in);
            outs(i) = [];
            ins(i) = [];
            decomp = zeros(length(outs),2);
            decomp(:,1) = outs';
            decomp(:,2) = ins';
            this.set_decomp(hpf,decomp);
        end

        function [outerEctoderm innerEctoderm insertedOut insertedIn] = get_geometry(varargin)
            %function varargout = embryo(varargin)
            % POSSIBLE CALLS:
            % [outerEctoderm innerEctoderm insertedOut insertedIn] = embryo(center, radius, blastopore, hpf, interpolation)
            % [outerEctoderm innerEctoderm insertedOut insertedIn] = embryo(center, radius, blastopore, stage)
            this = varargin{1};
            center = varargin{2};
            radius = varargin{3};
            blastopore = varargin{4};
            xC = center(1);
            yC = center(2);

            if nargin == 5
                stage = varargin{5};
                i = find(strcmp(this.stages,stage));
                outerEctoderm(1,:) = xC + radius * this.outer{i}(1,:);
                outerEctoderm(2,:) = yC + radius * this.outer{i}(2,:);
                innerEctoderm(1,:) = xC + radius * this.inner{i}(1,:);
                innerEctoderm(2,:) = yC + radius * this.inner{i}(2,:);
                insertedOut = this.extraOuter{1};
                insertedIn = this.extraInner{1};

            elseif nargin == 6
                hpf = varargin{5};
                interpolation = varargin{6};
                i = find(this.hpfs == hpf);
                if ~isempty(i) % no interpolation is needed
                    [outerEctoderm innerEctoderm insertedOut insertedIn] = this.get_geometry(center, radius, blastopore, this.stages{i});
                    return;
                else
                    % interpolation is needed
                    i1 = find(this.hpfs<hpf, 1, 'last');
                    i2 = find(this.hpfs>hpf, 1, 'first');
                    outerEctoderm(1,:) = xC + radius * this.outer{i1}(1,:);
                    outerEctoderm(2,:) = yC + radius * this.outer{i1}(2,:);
                    innerEctoderm(1,:) = xC + radius * this.inner{i1}(1,:);
                    innerEctoderm(2,:) = yC + radius * this.inner{i1}(2,:);
                    insertedOut = this.extraOuter{i1};
                    insertedIn = this.extraInner{i1};
                    outerEctoderm2(1,:) = xC + radius * this.outer{i2}(1,:);
                    outerEctoderm2(2,:) = yC + radius * this.outer{i2}(2,:);
                    innerEctoderm2(1,:) = xC + radius * this.inner{i2}(1,:);
                    innerEctoderm2(2,:) = yC + radius * this.inner{i2}(2,:);
                    insertedOut2 = this.extraOuter{i2};
                    insertedIn2 = this.extraInner{i2};

                    sInEct = [0 cumsum((diff(innerEctoderm(1,:)).^2 + diff(innerEctoderm(2,:)).^2).^0.5)];
                    sOutEct = [0 cumsum((diff(outerEctoderm(1,:)).^2 + diff(outerEctoderm(2,:)).^2).^0.5)];
                    sstep = max(sOutEct)/10000;

                    if ~isempty(insertedOut2)
                        % get the spline to put the inserted points on
                        [xsOutEct, ysOutEct, xsFuncOutEct, ysFuncOutEct, nodesOutEct] = ...
                            get_spline(outerEctoderm(1,:),outerEctoderm(2,:),sstep,sOutEct);

                        % expand outer ectoderm with locations for extra points of the next
                        % stage (as 0s)
                        tf = false(2, numel(outerEctoderm2)/2);
                        r = double(tf);
                        tf(:,insertedOut2) = true;
                        r(~tf) = outerEctoderm;
                        outerEctoderm = r;

                        % update the corresponding s-values by linear interpolation
                        tf = false(1, numel(sOutEct) + numel(insertedOut2));
                        r = double(tf);
                        tf(insertedOut2) = true;
                        r(~tf) = sOutEct;
                        sOutEct = r;

                        t = [1 find(sOutEct(2:end))+1];
                        res = [0]; % to save time allocate memory yet
                        for j = 1:length(t)-1
                            res = horzcat(res, sOutEct(t(j)) + (sOutEct(t(j+1))-sOutEct(t(j))) * (1:(t(j+1)-t(j))) / (t(j+1)-t(j)) );
                        end;
                        sOutEct = res;
                        outerEctoderm(:,insertedOut2) = ...
                            [xsFuncOutEct(sOutEct(insertedOut2)); ysFuncOutEct(sOutEct(insertedOut2))];
                    end;

                    if ~isempty(insertedIn2)
                        % get the spline to put the inserted points on
                        [xsInEct, ysInEct, xsFuncInEct, ysFuncInEct, nodesInEct] = ...
                            get_spline(innerEctoderm(1,:),innerEctoderm(2,:),sstep,sInEct);

                        % expand outer ectoderm with locations for extra points of the next
                        % stage (as 0s)
                        tf = false(2, numel(innerEctoderm2)/2);
                        r = double(tf);
                        tf(:,insertedIn2) = true;
                        r(~tf) = innerEctoderm;
                        innerEctoderm = r;

                        % update the corresponding s-values by linear interpolation
                        tf = false(1, numel(sInEct) + numel(insertedIn2));
                        r = double(tf);
                        tf(insertedIn2) = true;
                        r(~tf) = sInEct;
                        sInEct = r;

                        t = [1 find(sInEct(2:end))+1];
                        res = [0];
                        for j = 1:length(t)-1
                            res = horzcat(res, sInEct(t(j)) + (sInEct(t(j+1))-sInEct(t(j))) * (1:(t(j+1)-t(j))) / (t(j+1)-t(j)) );
                        end;
                        sInEct = res;
                        innerEctoderm(:,insertedIn2) = ...
                            [xsFuncInEct(sInEct(insertedIn2)); ysFuncInEct(sInEct(insertedIn2))];
                    end;

                    % update the location by linear interpolation
                    factor = (hpf - this.hpfs(i1))/(this.hpfs(i2) - this.hpfs(i1));
                    interpOuterX = outerEctoderm(1,:) + (outerEctoderm2(1,:)-outerEctoderm(1,:)) * factor;
                    interpOuterY = outerEctoderm(2,:) + (outerEctoderm2(2,:)-outerEctoderm(2,:)) * factor;
                    interpInnerX = innerEctoderm(1,:) + (innerEctoderm2(1,:)-innerEctoderm(1,:)) * factor;
                    interpInnerY = innerEctoderm(2,:) + (innerEctoderm2(2,:)-innerEctoderm(2,:)) * factor;

                    outerEctoderm = [interpOuterX; interpOuterY];
                    innerEctoderm = [interpInnerX; interpInnerY];
                end;
            end;
            if strcmp(blastopore,'left')
                outerEctoderm(1,:) = - (outerEctoderm(1,:) - xC) + xC;
                innerEctoderm(1,:) = - (innerEctoderm(1,:) - xC) + xC;
            end;
        end
    end % /methods

end
