# Supplementary material for: Spatial gene expression quantification: a tool for analysis of in situ hybridizations in sea anemone Nematostella vectensis
Source: BMC Res Notes. 2012 Oct 5;5:555. doi: 10.1186/1756-0500-5-555 (PMC3532226; doi:10.1186/1756-0500-5-555)
Supplement: Additional file 1 — Matlab programs: “genexp.m” for cell layer decomposition of gene expression images and profile editing; “oneview.m” for a 2D gene expression array from a single decomposed image; “twoviews.m” for a 2D array from a decomposed image and perpendicular view. Supporting files: Matlab user interface “genexp.fig” (necessary to run “genexp.m”); directory “embryodata” containing geometry definitions; directory “functions” containing Matlab functions used in the main programs. Matlab script: “stanpro.m” for creating a standardized 1D array from a GENEXP profile figure. Manuals: “readme_genexp.m” for GENEXP program; “readme_oneview.m” for ONEVIEW program; “readme_twoviews.m” for TWOVIEWS program. [file 1756-0500-5-555-S1.tar › functions/fplotdecom.m]

function [decomposition, spline, profiles, L] = fplotdecom(stru,pic)
%store and plot decomposition and spline from imported genexp configuration

% Written by Daniel Botman March-2012

hold on

%calculate spline points
xOut = stru.s.xOutEct; yOut = stru.s.yOutEct;
xInn = stru.s.xInEct; yInn = stru.s.yInEct;
OutCirc = stru.s.sOutEct; InnCirc = stru.s.sInEct; %circumferences
splDist = max(OutCirc)/10000; %distance between spline points
[xOutCirc, yOutCirc, xsfOut, ysfOut, nodesOut] = get_spline(xOut',yOut',splDist,OutCirc);
[xInnCirc, yInnCirc, xsfIn, ysfIn, nodesInn] = get_spline(xInn',yInn',splDist,InnCirc);
spline = {xOutCirc+1 yOutCirc+1; xInnCirc+1 yInnCirc+1}; %from [0 dim-1] to [1 dim]

%calculate segment boundaries
segWid = stru.s.ds/stru.s.spacing; %(corrected) user defined segment width
nPoints = round(max(OutCirc)/segWid); %number of segments
devtime = stru.s.hpf; %development time
stddec = stru.s.embryo.get_decomp(devtime); %predefined decomposition
result = get_decomposition(xsfOut, ysfOut, xsfIn, ysfIn, InnCirc, OutCirc, stddec, nPoints, 'compartment');
decomposition = result{1}+1; %adapt range from [0 dim-1] in genexp to [1 dim]

%calculate average intensities
sOut = result{2}; sIn = result{3};
L = length(sOut);
picR = pic(:,:,1); picG = pic(:,:,2); picB = pic(:,:,3);
picGRAY = double(rgb2gray(pic)); %get color and grayscale data
Ri = zeros(1,L);
Gi = zeros(1,L);
Bi = zeros(1,L);
GRAYi = zeros(1,L);
for i=1:L-1
    m = [[decomposition(3,i) decomposition(3,i+1) decomposition(1,i+1) decomposition(1,i)];[decomposition(4,i) decomposition(4,i+1) decomposition(2,i+1) decomposition(2,i)]];
    BW = roipoly(pic,m(1,:),m(2,:));
    Ri(i) = mean(picR(BW));
    Gi(i) = mean(picG(BW));
    Bi(i) = mean(picB(BW));
    GRAYi(i) = mean(picGRAY(BW));
end;
Ri(end) = Ri(1);
Gi(end) = Gi(1);
Bi(end) = Bi(1);
GRAYi(end) = GRAYi(1);

%centralize endoderm
sEndoecto = stru.s.sEndoecto; %location of endo-ectoderm boundary on spline
profile = stru.s.profile; %arrangement of x-coordinate
        switch profile %switching might be superfluous: options 'outer' and 'inner' don't work
            case 'outer'
                nodes = sort(sOut);
                %nodes = (nodes + [nodes(2:end) nodes(1)]) / 2.0 %why?
                endoecto = sEndoecto(:,1)';
            case 'inner'
                nodes = sort(sIn);
                %nodes = (nodes + [nodes(2:end) nodes(1)]) / 2.0 %why?
                endoecto = sEndoecto(:,2)';
            case 'average' 
                % for each compartment, calculate the center of mass
                % and use it for the x-axis
                xmid = (xsfOut(sOut) + xsfIn(sIn) + xsfOut([sOut(2:end) sOut(1)]) + xsfIn([sIn(2:end) sIn(1)])) / 4.0;
                ymid = (ysfOut(sOut) + ysfIn(sIn) + ysfOut([sOut(2:end) sOut(1)]) + ysfIn([sIn(2:end) sIn(1)])) / 4.0;
                smid = [0 cumsum((diff(xmid).^2 + diff(ymid).^2).^0.5)]; % distances from one point to the next in the middle
                nodes = smid;
                
                % find the index of the decomposition line closest to the
                % endoecto boundary and use this index for the new x-axis
                % values
                [val endoectoi1] = min(abs(sOut-sEndoecto(1,1)));
                [val endoectoi2] = min(abs(sOut-sEndoecto(2,1)));
                L = length(nodes);
                endoecto = (nodes([endoectoi1 endoectoi2]) + nodes([mod(endoectoi1-2+L,L)+1 mod(endoectoi2-2+L,L)+1])) / 2.0;
        end;
        
        if strcmp(stru.s.centralize, 'on')
            % view_centralize the endoderm
            nf = nodes(end); % normalization factor - scale to the provided length of the embryo
            e1 = endoecto(1);
            e2 = endoecto(2);
            r = e2 - e1;
            ce1 = 0.5 * (nf - r);
            ce2 = 0.5 * (nf + r);
            if ce1 > e1
                shiftI = find(nodes + (ce1 - e1) > nf);

                shiftnodes = nodes(shiftI);
                nodes(shiftI) = [];
                nodes(1) = [];
%                 modulogap = shiftnodes(1) - nodes(end);
                nodes = nodes + nf;
                nodes = insert(shiftnodes,nodes,1);
                nodes = nodes - nodes(1);

                shiftexprs = Bi(shiftI);
                Bi(shiftI) = [];
                Bi(1) = [];
                Bi = insert(shiftexprs,Bi,1);

                shiftexprs = Gi(shiftI);
                Gi(shiftI) = [];
                Gi(1) = [];
                Gi = insert(shiftexprs,Gi,1);

                shiftexprs = Ri(shiftI);
                Ri(shiftI) = [];
                Ri(1) = [];
                Ri = insert(shiftexprs,Ri,1);

                shiftexprs = GRAYi(shiftI);
                GRAYi(shiftI) = [];
                GRAYi(1) = [];
                GRAYi = insert(shiftexprs,GRAYi,1);

            elseif ce1 < e1
                plots = getappdata(handles.output, 'profileplots');
                exprs = plots(2,:); %define 'length(exprs)'
                shiftI = find(nodes - (e1 - ce1) < 0);

                shiftnodes = nodes(shiftI);
                nodes(shiftI) = [];
                nodes(end) = [];
%                 modulogap = nodes(1) - shiftnodes(end);
                shiftnodes = shiftnodes + nf;
                nodes = insert(shiftnodes,nodes,length(nodes)+1);
                nodes = nodes - nodes(1);

                shiftexprs = Bi(shiftI);
                Bi(shiftI) = [];
                Bi(end) = [];
                Bi = insert(shiftexprs,Bi,length(exprs)+1);

                shiftexprs = Gi(shiftI);
                Gi(shiftI) = [];
                Gi(end) = [];
                Gi = insert(shiftexprs,Gi,length(exprs)+1);

                shiftexprs = Ri(shiftI);
                Ri(shiftI) = [];
                Ri(end) = [];
                Ri = insert(shiftexprs,Ri,length(exprs)+1);

                shiftexprs = GRAYi(shiftI);
                GRAYi(shiftI) = [];
                GRAYi(end) = [];
                GRAYi = insert(shiftexprs,GRAYi,length(exprs)+1);

            end;
            %nodes(end+1) = nf;
%             centre = nf/2.0;
%             nodes = nodes - centre;
%             ce1 = ce1 - centre;
%             ce2 = ce2 - centre;
            Bi(end+1) = Bi(1); %only copy first point if necessary
            Gi(end+1) = Gi(1);
            Ri(end+1) = Ri(1);
            GRAYi(end+1) = GRAYi(1);
            %endoecto(1) = ce1;
            %endoecto(2) = ce2;
        end;
profiles = [Ri;Gi;Bi;GRAYi];

%plot results
plot([decomposition(3,:);decomposition(1,:)],[decomposition(4,:);decomposition(2,:)],'r-')
plot(spline{1,1},spline{1,2},spline{2,1},spline{2,2})
% figure
% plot(1:L,Ri,'r',1:L,Gi,'g',1:L,Bi,'b',1:L,GRAYi,'k','linewidth',2)
