# Supplementary material for: Spatial gene expression quantification: a tool for analysis of in situ hybridizations in sea anemone Nematostella vectensis
Source: BMC Res Notes. 2012 Oct 5;5:555. doi: 10.1186/1756-0500-5-555 (PMC3532226; doi:10.1186/1756-0500-5-555)
Supplement: Additional file 1 — Matlab programs: “genexp.m” for cell layer decomposition of gene expression images and profile editing; “oneview.m” for a 2D gene expression array from a single decomposed image; “twoviews.m” for a 2D array from a decomposed image and perpendicular view. Supporting files: Matlab user interface “genexp.fig” (necessary to run “genexp.m”); directory “embryodata” containing geometry definitions; directory “functions” containing Matlab functions used in the main programs. Matlab script: “stanpro.m” for creating a standardized 1D array from a GENEXP profile figure. Manuals: “readme_genexp.m” for GENEXP program; “readme_oneview.m” for ONEVIEW program; “readme_twoviews.m” for TWOVIEWS program. [file 1756-0500-5-555-S1.tar › functions/dispvert.m]

function gr = dispvert(color)
%convert 4D RGB array to 3D grayscale array and select spot to show section
%planes

% Written by Daniel Botman March-2012

[y,x,c,z] = size(color);
gr = zeros(y,x,z);
for h = 1:z
    gr(:,:,h) = rgb2gray(squeeze(color(:,:,:,h)));
end
%subplot(1,2,1)
image(squeeze(color(:,:,:,ceil(z/2))))
axis image
x = xlim;
y = ylim;
disp('Click point to display vertical slices')
[yi,xi] = ginput(1);
hnd = slice(double(gr),yi,xi,z/2);
set(hnd,'EdgeColor','none')
axis ij
xlim(x);
ylim(y);
axis equal tight
colormap gray
view(3)
