# Supplementary material for: Spatial gene expression quantification: a tool for analysis of in situ hybridizations in sea anemone Nematostella vectensis
Source: BMC Res Notes. 2012 Oct 5;5:555. doi: 10.1186/1756-0500-5-555 (PMC3532226; doi:10.1186/1756-0500-5-555)
Supplement: Additional file 1 — Matlab programs: “genexp.m” for cell layer decomposition of gene expression images and profile editing; “oneview.m” for a 2D gene expression array from a single decomposed image; “twoviews.m” for a 2D array from a decomposed image and perpendicular view. Supporting files: Matlab user interface “genexp.fig” (necessary to run “genexp.m”); directory “embryodata” containing geometry definitions; directory “functions” containing Matlab functions used in the main programs. Matlab script: “stanpro.m” for creating a standardized 1D array from a GENEXP profile figure. Manuals: “readme_genexp.m” for GENEXP program; “readme_oneview.m” for ONEVIEW program; “readme_twoviews.m” for TWOVIEWS program. [file 1756-0500-5-555-S1.tar › genexp.m]

function varargout = genexp(varargin)
% GENEXP M-file for genexp.fig
%      GENEXP, by itself, creates a new GENEXP or raises the existing
%      singleton*.
%
%      H = GENEXP returns the handle to a new GENEXP or the handle to
%      the existing singleton*.
%
%      GENEXP('CALLBACK',hObject,eventData,handles,...) calls the local
%      function named CALLBACK in GENEXP.M with the given input arguments.
%
%      GENEXP('Property','Value',...) creates a new GENEXP or raises the
%      existing singleton*.  Starting from the left, property value pairs are
%      applied to the GUI before genexp_OpeningFunction gets called.  An
%      unrecognized property name or invalid value makes property application
%      stop.  All inputs are passed to genexp_OpeningFcn via varargin.
%
%      *See GUI Options on GUIDE's Tools menu.  Choose "GUI allows only one
%      instance to run (singleton)".
%
% See also: GUIDE, GUIDATA, GUIHANDLES
%
% USER INSTRUCTIONS:
% PROFILE:
% - single left click on profile node: drag node
% - double left click on profile node: merge nearby nodes onto the same location
% - right click on profile node: remove node
% - shift-left click on profile node: scale figure
% SPLINE:
% - double left click on spline: add profile node
% - shift-left click on spline: drag figure

% Edit the above text to modify the response to help genexp

% Written by Johann de Jong 2008/2009
% Last Modified by GUIDE v2.5 15-Feb-2009 14:09:00

% Begin initialization code - DO NOT EDIT
gui_Singleton = 1;
gui_State = struct('gui_Name',       mfilename, ...
    'gui_Singleton',  gui_Singleton, ...
    'gui_OpeningFcn', @genexp_OpeningFcn, ...
    'gui_OutputFcn',  @genexp_OutputFcn, ...
    'gui_LayoutFcn',  [] , ...
    'gui_Callback',   []);
if nargin && ischar(varargin{1}) %(isstr)
    gui_State.gui_Callback = str2func(varargin{1});
end

if nargout
    [varargout{1:nargout}] = gui_mainfcn(gui_State, varargin{:});
else
    gui_mainfcn(gui_State, varargin{:});
end
% End initialization code - DO NOT EDIT

% --- Executes just before genexp is made visible.
function genexp_OpeningFcn(hObject, eventdata, handles, varargin)
% This function has no output args, see OutputFcn.
% hObject    handle to figure
% eventdata  reserved - to be defined in a future version of MATLAB
% handles    structure with handles and user data (see GUIDATA)
% varargin   command line arguments to genexp (see VARARGIN)

% Choose default command line output for genexp
handles.output = hObject;

% add the function directory to the path
addpath('./functions');

% parse commandline arguments
if ~isempty(varargin)
    setappdata(handles.output,'check_embryocore', varargin{1});
else
    setappdata(handles.output,'check_embryocore', true);
end

% Update handles structure
guidata(hObject, handles);
setappdata(handles.output,'xb',[]);
setappdata(handles.output,'yb',[]);
setappdata(handles.output,'xOutEct',[0 1]);
setappdata(handles.output,'yOutEct',[0 1]);
setappdata(handles.output,'xInEct',[0 1]);
setappdata(handles.output,'yInEct',[0 1]);
setappdata(handles.output,'show_decomposition',false);
setappdata(handles.output,'not_in_a_hurry',false);
setappdata(handles.output,'subtract_background',false);
setappdata(handles.output,'invert',false);
setappdata(handles.output,'color_spectrum','rgb');
setappdata(handles.output,'colormap','jet');
setappdata(handles.output,'orientation','right');
setappdata(handles.output, 'profile', 'average');
setappdata(handles.output, 'spacing', 1);
setappdata(handles.output, 'view_profile', 'gray');
setappdata(handles.output, 'centralize', 'on');
setappdata(handles.output, 'reduce_noise', true);

% Disable application until a file is loaded
enable_gui(handles, false);
set(handles.file,'Enable','On');
set(handles.file_load_image,'Enable','on');
set(handles.file_save_configuration,'Enable','off');
set(handles.file_load_configuration,'Enable','on');

% we do not need these:
set(handles.ds_label,'Visible','off');
set(handles.embryo_slider,'Visible','off');
set(handles.embryo_label,'Visible','off');
set(handles.ds,'Visible','off');

% batch(hObject, eventdata, handles, varargin);

% UIWAIT makes genexp wait for user response (see UIRESUME)
% uiwait(handles.figure1);

function enable_gui(handles, bool)
if bool
    bool_string = 'on';
else
    bool_string = 'off';
end;
set(handles.ds,'Enable',bool_string);
set(handles.file,'Enable',bool_string);
set(handles.edit,'Enable',bool_string);
set(handles.view,'Enable',bool_string);
set(handles.tools,'Enable',bool_string);
set(handles.help,'Enable',bool_string);
set(handles.file_save_configuration,'Enable',bool_string); % why is a separate call needed for this one?

% --- Outputs from this function are returned to the command line.
function varargout = genexp_OutputFcn(hObject, eventdata, handles)
% varargout  cell array for returning output args (see VARARGOUT);
% hObject    handle to figure
% eventdata  reserved - to be defined in a future version of MATLAB
% handles    structure with handles and user data (see GUIDATA)
% Get default command line output from handles structure
varargout{1} = handles.output;

function update_graph(hObject, eventdata, handles)

I(:,:,1) = getappdata(handles.output,'Ir'); % 3D array containing the image data
I(:,:,2) = getappdata(handles.output,'Ig'); % 3D array containing the image data
I(:,:,3) = getappdata(handles.output,'Ib'); % 3D array containing the image data
if strcmp(get(handles.tools_invert, 'Checked'), 'on')
    I = uint8(255-double(I));
end;

x = getappdata(handles.output,'x'); % array 1:N-1 where Dim(I) = NxM
y = getappdata(handles.output,'y'); % array 1:M-1
d = getappdata(handles.output,'spacing');
rgbnr = 1;
if strcmp(get(handles.view_color_spectrum_rgb, 'Checked'),'on')
    rgbnr = 1;
elseif strcmp(get(handles.view_color_spectrum_red, 'Checked'),'on')
    rgbnr = 2;
elseif strcmp(get(handles.view_color_spectrum_green, 'Checked'),'on')
    rgbnr = 3;
else strcmp(get(handles.view_color_spectrum_blue, 'Checked'),'on')
    rgbnr = 4;
end;

xb = getappdata(handles.output,'xb'); % background polygon
yb = getappdata(handles.output,'yb');
BW = roipoly(x,y,I,xb,yb);
Ig = double(rgb2gray(I)); % grayscale image

if getappdata(handles.output,'subtract_background')
    bgindx = find(BW); % find the first nonzero element
    I = double(I);
    Rbg = squeeze(I(:,:,1)); Rbg = mean(Rbg(bgindx));
    Gbg = squeeze(I(:,:,2)); Gbg = mean(Gbg(bgindx));
    Bbg = squeeze(I(:,:,3)); Bbg = mean(Bbg(bgindx));
    Igbg = mean(Ig(bgindx));
    I(:,:,1) = I(:,:,1) - Rbg;
    I(:,:,2) = I(:,:,2) - Gbg;
    I(:,:,3) = I(:,:,3) - Bbg;
    Ig = double(rgb2gray(uint8(I))); % background-subtracted grayscale image
end;

if rgbnr==1
    rgbnr=[1 2 3];
    I = uint8(I);
else rgbnr=rgbnr-1;
end;
axes(handles.imgaxes);
imagesc(x*d,y*d,I(:,:,rgbnr),'tag','image');
% set(gca,'YDir','normal');
daspect([1 1 1]);
bgroi = line(xb*d,yb*d,'linewidth',1,'color','white','LineStyle', '-','tag','bgroi'); % background polygon

set(handles.imgaxes,'tickdir','out');
box off;

if strcmp(get(handles.view_colormap_gray, 'Checked'),'on')
    colormap('gray');
else if strcmp(get(handles.view_colormap_jet, 'Checked'),'on')
        colormap('jet');
    end;
end;

if getappdata(handles.output,'first') == 0 % do not execute just after the image has been loaded
    not_in_a_hurry = getappdata(handles.output,'not_in_a_hurry'); % not e.g. during dragging (computationally intensive)
    show_decomposition = getappdata(handles.output, 'show_decomposition');
    reduce_noise = getappdata(handles.output,'reduce_noise');
    xOutEct = getappdata(handles.output,'xOutEct'); % x-coordinates (outer ectoderm) of the nodes
    yOutEct = getappdata(handles.output,'yOutEct');
    xInEct = getappdata(handles.output,'xInEct');
    yInEct = getappdata(handles.output,'yInEct');
    embobj = getappdata(handles.output, 'embryo');
    ds = str2num(get(handles.ds,'string'))/d;

    sOutEct = [0 cumsum((diff(xOutEct).^2 + diff(yOutEct).^2).^0.5)]; % distances from one point to the next in the outer ectoderm
    sInEct = [0 cumsum((diff(xInEct).^2 + diff(yInEct).^2).^0.5)]; % distances from one point to the next in the inner ectoderm
    sstep = max(sOutEct)/10000; % always decompose into factor times less compartents than points to draw the spline
    % xsOutEct: spline points along the spline drawn through the xOutEct nodes
    % xsfOut: spline function used to calculate xsOutEct
    % nodesOutEct: parameter values for ys/xsfOut that retrieve the
    % x/y-coordinates for the nodes xsOutEct (comparable to sOutEct which describes the distances)
    [xsOutEct, ysOutEct, xsfOut, ysfOut, nodesOutEct] = get_spline(xOutEct(:)',yOutEct(:)',sstep,sOutEct);
    [xsInEct, ysInEct, xsfIn, ysfIn, nodesInEct] = get_spline(xInEct(:)',yInEct(:)',sstep,sInEct);
    
    outColor = 'red';%'white';
    inColor = 'cyan';
    decompColor = outColor;
    outAnnotColor = 'black';%outColor;
    inAnnotColor = 'black';%inColor;
    nPoints = round(max(sOutEct)/ds);
    if not_in_a_hurry
        hpf = getappdata(handles.output,'hpf');
        embryocore = getappdata(handles.output, 'embryocore');

        % save endoecto boundary for later purposes
        endoecto = embobj.get_endoecto(hpf);
        endoecto(:,1) = embryocore{1}(endoecto(:,1));
        endoecto(:,2) = embryocore{2}(endoecto(:,2));
        sEndoecto(:,1) = sOutEct(endoecto(:,1));
        sEndoecto(:,2) = sInEct(endoecto(:,2));
        setappdata(handles.output,'sEndoecto',sEndoecto);
        
        % get the predefined compartments
        decomp = embobj.get_decomp(hpf);
        decomp(:,1) = embryocore{1}(decomp(:,1));
        decomp(:,2) = embryocore{2}(decomp(:,2));
        if show_decomposition
            result = get_decomposition(xsfOut, ysfOut, xsfIn, ysfIn, sInEct, sOutEct, decomp, nPoints, 'compartment');
            decomposition = result{1};
            sOut = result{2};
            sIn = result{3};
            hold on;
            decompPlot = plot([decomposition(3,:)*d; decomposition(1,:)*d],[decomposition(4,:)*d; decomposition(2,:)*d],'Color',decompColor);
            setappdata(handles.output,'decompPlot',decompPlot)
        else
            sDecomp(:,1) = sOutEct(decomp(:,1));
            sDecomp(:,2) = sInEct(decomp(:,2));
            sIn = [sDecomp(:,2)' sDecomp(1,2)];
            sOut = [sDecomp(:,1)' sDecomp(1,1)];
            decomposition = [xsfOut(sOut); ysfOut(sOut); xsfIn(sIn); ysfIn(sIn)];
            hold on;
            decompPlot = plot([decomposition(3,:); decomposition(1,:)]*d,[decomposition(4,:); decomposition(2,:)]*d,'Color',decompColor);
            setappdata(handles.output,'decompPlot',decompPlot)
        end;
    end;

    hold on;
    outEctSpline = line(xsOutEct*d,ysOutEct*d,'linewidth',1,'Color',outColor,'tag','profile','LineStyle', '-');
    outEctProfile = plot(xOutEct*d,yOutEct*d,'o','Color',outColor,'MarkerSize',7,'MarkerFaceColor',outColor);
    inEctSpline = line(xsInEct*d,ysInEct*d,'linewidth',1,'Color',inColor,'tag','profile','LineStyle', '-');
    inEctProfile = plot(xInEct*d,yInEct*d,'o','Color',inColor,'MarkerSize',7,'MarkerFaceColor',inColor);
    hold off;

    setappdata(handles.output,'sOutEct',sOutEct); % s-values of the profile nodes of the outer ectoderm
    setappdata(handles.output,'sInEct',sInEct); 
    setappdata(handles.output,'nodesOutEct',nodesOutEct); % s-values of the spline nodes of the outer ectoderm
    setappdata(handles.output,'nodesInEct',nodesInEct);
    setappdata(handles.output,'outEctProfile',outEctProfile); % profile plot handle
    setappdata(handles.output,'outEctSpline',outEctSpline); % splines plot handle
    setappdata(handles.output,'inEctProfile',inEctProfile); 
    setappdata(handles.output,'inEctSpline',inEctSpline);

    if not_in_a_hurry && show_decomposition
        L = length(sOut);
        Ri = zeros(1,L);
        Gi = zeros(1,L);
        Bi = zeros(1,L);
        gi = zeros(1,L);
        Ired = I(:,:,1);
        Igreen = I(:,:,2);
        Iblue = I(:,:,3);
        for i=1:L-1
            m = [[decomposition(3,i) decomposition(3,i+1) decomposition(1,i+1) decomposition(1,i)];[decomposition(4,i) decomposition(4,i+1) decomposition(2,i+1) decomposition(2,i)]];
            BW = roipoly(I,m(1,:),m(2,:));
            Ri(i) = mean(Ired(BW));
            Gi(i) = mean(Igreen(BW));
            Bi(i) = mean(Iblue(BW));
            gi(i) = mean(Ig(BW));
        end;
        Ri(end) = Ri(1);
        Gi(end) = Gi(1);
        Bi(end) = Bi(1);
        gi(end) = gi(1);
        
        axes(handles.profileaxes);
        
%         % sorting assumes the decomposition is correctly ordered
%         nodes = sort(mod(mean([sOut+sOutEct(end); sIn * sOutEct(end)/sInEct(end)]+sOutEct(end)), sOutEct(end)));

        profile = getappdata(handles.output,'profile');
        switch profile
            case 'outer'
                nodes = sort(sOut);
                nodes = (nodes + [nodes(2:end) nodes(1)]) / 2.0;
                endoecto = sEndoecto(:,1);
            case 'inner'
                nodes = sort(sIn);
                nodes = (nodes + [nodes(2:end) nodes(1)]) / 2.0;
                endoecto = sEndoecto(:,2);
            case 'average' 
                % for each compartment, calculate the center of mass
                % and use it for the x-axis
                xmid = (xsfOut(sOut) + xsfIn(sIn) + xsfOut([sOut(2:end) sOut(1)]) + xsfIn([sIn(2:end) sIn(1)])) / 4.0;
                ymid = (ysfOut(sOut) + ysfIn(sIn) + ysfOut([sOut(2:end) sOut(1)]) + ysfIn([sIn(2:end) sIn(1)])) / 4.0;
                smid = [0 cumsum((diff(xmid).^2 + diff(ymid).^2).^0.5)]; % distances from one point to the next in the middle
                nodes = smid;
                
                % find the index of the decomposition line closest to the
                % endoecto boundary and use this index for the new x-axis
                % values
                [val endoectoi1] = min(abs(sOut-sEndoecto(1,1)));
                [val endoectoi2] = min(abs(sOut-sEndoecto(2,1)));
                L = length(nodes);
                endoecto = (nodes([endoectoi1 endoectoi2]) + nodes([mod(endoectoi1-2+L,L)+1 mod(endoectoi2-2+L,L)+1])) / 2.0;
        end;
        
        if strcmp(get(handles.view_centralize, 'Checked'), 'on')
            % view_centralize the endoderm
            nf = nodes(end); % normalization factor - scale to the provided length of the embryo
            e1 = endoecto(1);
            e2 = endoecto(2);
            r = e2 - e1;
            ce1 = 0.5 * (nf - r);
            ce2 = 0.5 * (nf + r);
            if ce1 > e1
                shiftI = find(nodes + (ce1 - e1) > nf);

                shiftnodes = nodes(shiftI);
                nodes(shiftI) = [];
                nodes(1) = [];
%                 modulogap = shiftnodes(1) - nodes(end);
                nodes = nodes + nf;
                nodes = insert(shiftnodes,nodes,1);
                nodes = nodes - nodes(1);

                shiftexprs = Bi(shiftI);
                Bi(shiftI) = [];
                Bi(1) = [];
                Bi = insert(shiftexprs,Bi,1);

                shiftexprs = Gi(shiftI);
                Gi(shiftI) = [];
                Gi(1) = [];
                Gi = insert(shiftexprs,Gi,1);

                shiftexprs = Ri(shiftI);
                Ri(shiftI) = [];
                Ri(1) = [];
                Ri = insert(shiftexprs,Ri,1);

                shiftexprs = gi(shiftI);
                gi(shiftI) = [];
                gi(1) = [];
                gi = insert(shiftexprs,gi,1);

            elseif ce1 < e1
                shiftI = find(nodes - (e1 - ce1) < 0);

                shiftnodes = nodes(shiftI);
                nodes(shiftI) = [];
                nodes(end) = [];
%                 modulogap = nodes(1) - shiftnodes(end);
                shiftnodes = shiftnodes + nf;
                nodes = insert(shiftnodes,nodes,length(nodes)+1);
                nodes = nodes - nodes(1);

                shiftexprs = Bi(shiftI);
                Bi(shiftI) = [];
                Bi(end) = [];
                Bi = insert(shiftexprs,Bi,length(exprs)+1);

                shiftexprs = Gi(shiftI);
                Gi(shiftI) = [];
                Gi(end) = [];
                Gi = insert(shiftexprs,Gi,length(exprs)+1);

                shiftexprs = Ri(shiftI);
                Ri(shiftI) = [];
                Ri(end) = [];
                Ri = insert(shiftexprs,Ri,length(exprs)+1);

                shiftexprs = gi(shiftI);
                gi(shiftI) = [];
                gi(end) = [];
                gi = insert(shiftexprs,gi,length(exprs)+1);

            end;
            nodes(end+1) = nf;
%             centre = nf/2.0;
%             nodes = nodes - centre;
%             ce1 = ce1 - centre;
%             ce2 = ce2 - centre;
            Bi(end+1) = Bi(1);
            Gi(end+1) = Gi(1);
            Ri(end+1) = Ri(1);
            gi(end+1) = gi(1);
            endoecto(1) = ce1;
            endoecto(2) = ce2;
        end;
                     
%             endoecto = [0; 0];
        nodesd = nodes*d;
        if (reduce_noise)
            for i = 1:1
                method = 'moving';
                Bi = smooth(nodesd, Bi, method)';
                Gi = smooth(nodesd, Gi, method)';
                Ri = smooth(nodesd, Ri, method)';
                gi = smooth(nodesd, gi, method)';
            end;
        end;
        setappdata(handles.output, 'profileplots', [nodesd; Ri; Gi; Bi; gi]);
        color = getappdata(handles.output, 'view_profile');
        m1 = '-';
        m2 = '--';
        switch color
            case 'red'
                lines = {m2,m2,m1,m2};
            case 'green'
                lines = {m2,m1,m2,m2};
            case 'blue'
                lines = {m1,m2,m2,m2};
            otherwise
                lines = {m2,m2,m2,m1};
        end;
        h = plot(nodesd,Bi,lines{1},nodesd,Gi,lines{2},nodesd,Ri,lines{3},nodesd,gi,lines{4},'linewidth',2); 
        set(h(4),'color',[0.5 0.5 0.5]);
        set(handles.profileaxes, 'XLim', [nodesd(1) nodesd(end)]);
        

        % plot the endoecto boundary
        y = get(handles.profileaxes,'YLim');
        hold on;
        % save endoecto boundary and the length of the plot in \mum
        setappdata(handles.output, 'endoecto', [endoecto, nodes(end)]*d); 
        plot([endoecto(1) endoecto(1)]*d,[y(1) y(2)],[endoecto(2) endoecto(2)]*d,[y(1) y(2)],'Color','black');
        
        hold off;
        
    end;
    
    if (not_in_a_hurry)
        com = [mean([xOutEct(1:end-1) xInEct(1:end-1)]) mean([yOutEct(1:end-1) yInEct(1:end-1)])];
        ry = (max(yOutEct)-min(yOutEct)) / 2.0;
        fprintf('OUTERX=');
        for i=1:length(xOutEct)
            fprintf('%f ', (xOutEct(i)-com(1))/ry);
        end;
        fprintf('\nOUTERY=');
        for i=1:length(yOutEct)
            fprintf('%f ', (yOutEct(i)-com(2))/ry);
        end;
        fprintf('\nINNERX=');
        for i=1:length(xInEct)
            fprintf('%f ', (xInEct(i)-com(1))/ry);
        end;
        fprintf('\nINNERY=');
        for i=1:length(yInEct)
            fprintf('%f ', (yInEct(i)-com(2))/ry);
        end;
        fprintf('\n');
        
        axes(handles.imgaxes);       
        for i = 1:5:length(xOutEct)-1
            %text(xOutEct(i)*d, yOutEct(i)*d, sprintf('(%.2f, %.2f)', (xOutEct(i)-com(1))/ry, (yOutEct(i)-com(2))/ry), 'Color', annotColor);
            text(xOutEct(i)*d, yOutEct(i)*d, sprintf('%i', i), 'Color', outAnnotColor);
        end;
        for i = 1:5:length(xInEct)-1
            %text(xInEct(i)*d, yInEct(i)*d, sprintf('(%.2f, %.2f)', (xInEct(i)-com(1))/ry, (yInEct(i)-com(2))/ry), 'Color', annotColor);
            text(xInEct(i)*d, yInEct(i)*d, sprintf('%i', i), 'Color', inAnnotColor);
        end;

    end;
end;
set(get(handles.imgaxes,'children'),'buttondownfcn', 'genexp(''imgaxes_ButtonDownFcn'',gcbo,[],guidata(gcbo))');
% set(get(handles.imgaxes,'children'),'windowbuttonmotionfcn', 'genexp(''imgaxes_ButtonMotionFcn'',gcbo,[],guidata(gcbo))');

% --- Executes on button press in save.
function save_Callback(hObject, eventdata, handles)
% hObject    handle to save (see GCBO)
% eventdata  reserved - to be defined in a future version of MATLAB
% handles    structure with handles and user data (see GUIDATA)

% --- Executes during object creation, after setting all properties.
function spacing_CreateFcn(hObject, eventdata, handles)
% hObject    handle to spacing (see GCBO)
% eventdata  reserved - to be defined in a future version of MATLAB
% handles    empty - handles not created until after all CreateFcns called

% Hint: edit controls usually have a white background on Windows.
%       See ISPC and COMPUTER.
if ispc
    set(hObject,'BackgroundColor','white');
else
    set(hObject,'BackgroundColor',get(0,'defaultUicontrolBackgroundColor'));
end

function spacing_Callback(hObject, eventdata, handles)
% hObject    handle to spacing (see GCBO)
% eventdata  reserved - to be defined in a future version of MATLAB
% handles    structure with handles and user data (see GUIDATA)

% Hints: get(hObject,'String') returns contents of spacing as text
%        str2double(get(hObject,'String')) returns contents of spacing as a double
setappdata(handles.output,'not_in_a_hurry',true);
update_graph(hObject, eventdata, handles);
setappdata(handles.output,'not_in_a_hurry',false);

% --- Executes during object creation, after setting all properties.

function RGB_CreateFcn(hObject, eventdata, handles)
% hObject    handle to RGB (see GCBO)
% eventdata  reserved - to be defined in a future version of MATLAB
% handles    empty - handles not created until after all CreateFcns called

% Hint: popupmenu controls usually have a white background on Windows.
%       See ISPC and COMPUTER.
if ispc
    set(hObject,'BackgroundColor','white');
else
    set(hObject,'BackgroundColor',get(0,'defaultUicontrolBackgroundColor'));
end

% --- Executes on selection change in RGB.
function RGB_Callback(hObject, eventdata, handles)
% hObject    handle to RGB (see GCBO)
% eventdata  reserved - to be defined in a future version of MATLAB
% handles    structure with handles and user data (see GUIDATA)

% Hints: contents = get(hObject,'String') returns RGB contents as cell array
%        contents{get(hObject,'Value')} returns selected item from RGB
setappdata(handles.output,'not_in_a_hurry',true);
update_graph(hObject, eventdata, handles);
setappdata(handles.output,'not_in_a_hurry',false);

% --- Executes on mouse hovering over axes background
function imgaxes_ButtonMotionFcn(hObject, eventdata, handles)
xOutEct = getappdata(handles.output,'xOutEct'); % x-coordinates (outer ectoderm) of the nodes
yOutEct = getappdata(handles.output,'yOutEct');
xInEct = getappdata(handles.output,'xInEct');
yInEct = getappdata(handles.output,'yInEct');
set(handles.imgaxes,'Units','Pixels');
pos = get(handles.imgaxes,'Position'); % axes: [originX originY width height]
set(handles.imgaxes,'Units','Normalized');
xlim = get(handles.imgaxes,'xlim'); % [xMin xMax]
ylim = get(handles.imgaxes,'ylim');
fX = diff(xlim)/pos(3); % 'size' of a pixel (in local axes data units)
fY = diff(ylim)/pos(4);
[x,y] = getcurpt(handles.imgaxes);
dOut = ((xOutEct-x)/fX).^2 + ((yOutEct-y)/fY).^2; % measure for how far the click location was from the points
dIn = ((xOutEct-x)/fX).^2 + ((yOutEct-y)/fY).^2; % measure for how far the click location was from the points
[M,I] = min([dOut dIn]); % find the point closest to the click location
if d(I) < 36 % if the click was close enough...
    if I > length(dOut)
    end;
end;


% --- Executes on mouse press over axes background.
function imgaxes_ButtonDownFcn(hObject, eventdata, handles)
% hObject    handle to imgaxes (see GCBO)
% eventdata  reserved - to be defined in a future version of MATLAB
% handles    structure with handles and user data (see GUIDATA)
persistent chk; % check for single or double click
delay = 0.2; % double click delay in seconds
selection_type = get(handles.output, 'SelectionType');
currentobject = get(handles.output,'CurrentObject');
outEctProfile = getappdata(handles.output,'outEctProfile'); % profile is the line or polygon according to which the expression profile is taken
outEctSpline = getappdata(handles.output,'outEctSpline');
inEctProfile = getappdata(handles.output,'inEctProfile'); % profile is the line or polygon according to which the expression profile is taken
inEctSpline = getappdata(handles.output,'inEctSpline');
if (currentobject == outEctProfile || currentobject == outEctSpline)
    profile = outEctProfile;
    spline = outEctSpline;
    nodes = getappdata(handles.output,'nodesOutEct');
    s = getappdata(handles.output,'sOutEct');
    profileString = 'outEctProfile';
    splineString = 'outEctSpline';
    xOutput = 'xOutEct';
    yOutput = 'yOutEct';
    id = 1; % reference the first column in embryo.endoectos and embryo.decomps
elseif (currentobject == inEctProfile || currentobject == inEctSpline)
    profile = inEctProfile;
    spline = inEctSpline;
    nodes = getappdata(handles.output,'nodesInEct');
    s = getappdata(handles.output,'sInEct');
    profileString = 'inEctProfile';
    splineString = 'inEctSpline';
    xOutput = 'xInEct';
    yOutput = 'yInEct';
    id = 2; % reference the second column in embryo.endoectos and embryo.decomps
else
    profile = 0;
    profileString = '';
end;
if (currentobject == outEctProfile || currentobject == inEctProfile) % only perform the action if the mouse click is on the spline or points
    switch selection_type
        case 'alt' % right mouse-click
            X = get(profile,'XData'); % the local x coordinates of the points in axes data units
            Y = get(profile,'YData'); % the local y coordinates of the points in axes data units
            N = length(X);
            set(handles.imgaxes,'Units','Pixels');
            pos = get(handles.imgaxes,'Position'); % axes: [originX originY width height]
            set(handles.imgaxes,'Units','Normalized');
            xlim = get(handles.imgaxes,'xlim'); % [xMin xMax]
            ylim = get(handles.imgaxes,'ylim');
            fX = diff(xlim)/pos(3); % 'size' of a pixel (in local axes data units)
            fY = diff(ylim)/pos(4);
            [x,y] = getcurpt(handles.imgaxes); % axes: local x,y coordinates of last click specified in axes data units
            d = ((X-x)/fX).^2 + ((Y-y)/fY).^2; % measure for how far the click location was from the points
            [M,I] = min(d); % find the point closest to the click location
            if d(I) < 36 % if the click was close enough...
                if I == 1 || I == length(X)
                    X = [X(2:end-1) X(2)];
                    Y = [Y(2:end-1) Y(2)];
                else
                    embryocore = getappdata(handles.output, 'embryocore');
                    if getappdata(handles.output,'check_embryocore') && ~isempty(find(embryocore{id} == I,1))
                        warning('The node you selected is a core node and will not be removed.\n'); %#ok<WNTAG>
                    else
                        X(I) = []; % Remove the element with index I from X: remove a point (updating the connections is automatic)
                        Y(I) = [];
                        % update the embryocore (predefined nodes)
                        start = find(embryocore{id}>I,1);
                        embryocore{id}(start:end) = embryocore{id}(start:end) - 1;
                        setappdata(handles.output, 'embryocore', embryocore);
                    end;
                end;
                set(profile,'XData',X,'YData',Y);
            end;
            d = getappdata(handles.output,'spacing');
            setappdata(handles.output,xOutput,X/d);
            setappdata(handles.output,yOutput,Y/d);

            setappdata(handles.output,'not_in_a_hurry',true);
            update_graph(hObject, eventdata, handles);
            setappdata(handles.output,'not_in_a_hurry',false);
        case 'open' % double left mouse-click -> lock and unlock nodes

            if isempty(chk)
                chk = 1;
                pause(delay);
                if chk == 1
                    chk = [];
                end
            else
                chk = [];
                X = get(profile,'XData'); % the local x coordinates of the points in axes data units
                Y = get(profile,'YData'); % the local y coordinates of the points in axes data units
                N = length(X);
                set(handles.imgaxes,'Units','Pixels');
                pos = get(handles.imgaxes,'Position'); % axes: [originX originY width height]
                set(handles.imgaxes,'Units','Normalized');
                xlim = get(handles.imgaxes,'xlim'); % [xMin xMax]
                ylim = get(handles.imgaxes,'ylim');
                fX = diff(xlim)/pos(3); % 'size' of a pixel (in local axes data units)
                fY = diff(ylim)/pos(4);
                [x,y] = getcurpt(handles.imgaxes); % axes: local x,y coordinates of last click specified in axes data units
                d = ((X-x)/fX).^2 + ((Y-y)/fY).^2; % measure for how far the click location was from the points
                [M,I] = min(d); % find the point closest to the click location
                if d(I) < 36 % if the click was close enough...
                    d = ((X-X(I))/fX).^2 + ((Y-Y(I))/fY).^2;
                    if sum(d==0) > 1
                        I2 = find(d==0);
                        X(I2) = X(I2) + (0:1/(length(I2)-1):1) * 0.0001; % make them different
                        Y(I2) = Y(I2) + (0:1/(length(I2)-1):1) * 0.0001; % make them different
                    else
                        I2 = find(d<36);
                        X(I2) = X(I); % make them the same
                        Y(I2) = Y(I); % make them the same
                    end;
                    set(profile,'XData',X,'YData',Y);
                end;
            end
        case 'normal' % single left mouse-click
            if isempty(chk)
                chk = 1;
                pause(delay);
                if chk == 1
                    chk = [];
                    X = get(profile,'XData');
                    Y = get(profile,'YData');
                    set(handles.imgaxes,'Units','Pixels');
                    pos = get(handles.imgaxes,'Position');
                    set(handles.imgaxes,'Units','Normalized');
                    xlim = get(handles.imgaxes,'xlim');
                    ylim = get(handles.imgaxes,'ylim');
                    fX = diff(xlim)/pos(3);
                    fY = diff(ylim)/pos(4);
                    [x,y] = getcurpt(handles.imgaxes);
                    d = ((X-x)/fX).^2 + ((Y-y)/fY).^2;
                    [M,I] = min(d);
                    if d(I) < 36
                        setappdata(handles.output,'ipoint', I); % index ipoint is used by drag_point
                        set(handles.output, 'windowbuttonmotionfcn',{@drag_point,gcbo,{profileString xOutput yOutput},guidata(gcbo)}, ...
                            'windowbuttonupfcn',{@set_point,gcbo,[],guidata(gcbo)}, ...
                            'PointerShapeCData',hand, ...
                            'pointer','custom');
                    end;
                    d = getappdata(handles.output,'spacing');
                    setappdata(handles.output,xOutput,X/d);
                    setappdata(handles.output,yOutput,Y/d);
                    update_graph(hObject, eventdata, handles);
                end
            else
                chk = [];
            end
        case 'extend' % shift + single left mouse-click
            % scale figure
            X = get(profile,'XData');
            Y = get(profile,'YData');
            com = [mean(X(1:end-1)),mean(Y(1:end-1))];
            set(handles.imgaxes,'Units','Pixels');
            pos = get(handles.imgaxes,'Position');
            set(handles.imgaxes,'Units','Normalized');
            xlim = get(handles.imgaxes,'xlim');
            ylim = get(handles.imgaxes,'ylim');
            fX = diff(xlim)/pos(3);
            fY = diff(ylim)/pos(4);
            [x,y] = getcurpt(handles.imgaxes);
            d = ((X-x)/fX).^2 + ((Y-y)/fY).^2;
            [M,I] = min(d);
            if d(I) < 36
                setappdata(handles.output,'ipoint', I); % index ipoint is used by drag_point
                set(handles.output, 'windowbuttonmotionfcn',{@scale_figure,gcbo,{profileString xOutput yOutput com},guidata(gcbo)}, ...
                    'windowbuttonupfcn',{@set_point,gcbo,[],guidata(gcbo)}, ...
                    'PointerShapeCData',hand, ...
                    'pointer','custom');
            end;
            d = getappdata(handles.output,'spacing');
            setappdata(handles.output,xOutput,X/d);
            setappdata(handles.output,yOutput,Y/d);
            update_graph(hObject, eventdata, handles);

    end;
elseif (currentobject == outEctSpline || currentobject == inEctSpline)
    switch selection_type
        case 'alt' % right mouse-click

        case 'open' % double left mouse-click
            Xp = get(profile,'XData');
            Yp = get(profile,'YData');
            Xs = get(spline,'XData');
            Ys = get(spline,'YData');
            set(handles.imgaxes,'Units','Pixels');
            pos = get(handles.imgaxes,'Position');
            set(handles.imgaxes,'Units','Normalized');
            xlim = get(handles.imgaxes,'xlim');
            ylim = get(handles.imgaxes,'ylim');
            fX = diff(xlim)/pos(3);
            fY = diff(ylim)/pos(4);
            [x,y] = getcurpt(handles.imgaxes);
            d = ((Xs-x)/fX).^2 + ((Ys-y)/fY).^2;
            [M,I] = min(d);
            if d(I) < 100

                % find the two adjacent profile nodes that are closest and add
                % the point inbetween
                iUp = find(s>nodes(I));
                if ~isempty(iUp)
                    iUp = iUp(1);
                    iDown = iUp - 1;
                    Xp = [Xp(1:iDown) Xs(I) Xp(iUp:end)];
                    Yp = [Yp(1:iDown) Ys(I) Yp(iUp:end)];

                    % update the embryocore (predefined nodes)
                    embryocore = getappdata(handles.output, 'embryocore');
                    start = find(embryocore{id}>iDown,1);
                    embryocore{id}(start:end) = embryocore{id}(start:end) + 1;
                    setappdata(handles.output, 'embryocore', embryocore);

                else
                    warning('Could not determine the correct location for the new node. Please choose a new location.\n'); %#ok<WNTAG>
                end;

                set(profile,'XData',Xp,'YData',Yp);
                d = getappdata(handles.output,'spacing');
                setappdata(handles.output,xOutput,Xp/d);
                setappdata(handles.output,yOutput,Yp/d);
            end;

            setappdata(handles.output,'not_in_a_hurry',true);
            update_graph(hObject, eventdata, handles);
            setappdata(handles.output,'not_in_a_hurry',false);
        case 'normal' % single left mouse-click
%             if isempty(chk)
%                 chk = 1;
%                 pause(delay);
%                 if chk == 1
%                     chk = [];
%                 end;
%             else
%                 chk = [];
%             end
        case 'extend' % shift + single left mouse-click
            % drag figure
            X = get(spline,'XData');
            Y = get(spline,'YData');
            set(handles.imgaxes,'Units','Pixels');
            pos = get(handles.imgaxes,'Position');
            set(handles.imgaxes,'Units','Normalized');
            xlim = get(handles.imgaxes,'xlim');
            ylim = get(handles.imgaxes,'ylim');
            fX = diff(xlim)/pos(3);
            fY = diff(ylim)/pos(4);
            [x,y] = getcurpt(handles.imgaxes);
            d = ((X-x)/fX).^2 + ((Y-y)/fY).^2;
            [M,I] = min(d);
            if d(I) < 16
                setappdata(handles.output,'ipoint', [x,y]); % index ipoint is used by drag_point
                set(handles.output, 'windowbuttonmotionfcn',{@drag_figure,gcbo,{profileString xOutput yOutput},guidata(gcbo)}, ...
                    'windowbuttonupfcn',{@set_point,gcbo,[],guidata(gcbo)}, ...
                    'PointerShapeCData',hand, ...
                    'pointer','custom');
            end;
            d = getappdata(handles.output,'spacing');
            %        setappdata(handles.output,xOutput,X/d);
            %        setappdata(handles.output,yOutput,Y/d);
            update_graph(hObject, eventdata, handles);
    end;
else
    setappdata(handles.output,'not_in_a_hurry',true);
    update_graph(hObject, eventdata, handles);
    setappdata(handles.output,'not_in_a_hurry',false);

end;

function scale_figure(src, event, hObject, eventdata, handles)
profile = getappdata(handles.output,eventdata{1});
xOutput = eventdata{2};
yOutput = eventdata{3};
com = eventdata{4}; % center of mass

d = getappdata(handles.output,'spacing');
X = get(profile,'XData'); % the x coordinates of the points in axes coordinate units
Y = get(profile,'YData');
[x,y] = getcurpt(handles.imgaxes); % the intermediate point in the dragging process in axes coordinate units
ipoint = getappdata(handles.output,'ipoint'); % the point that was selected by a mousedown action
x_scaling = (x-com(1))/(X(ipoint)-com(1)); % determine scaling factor
y_scaling = (y-com(2))/(Y(ipoint)-com(2));
X = (X - com(1)) * x_scaling + com(1); % translate coordinate system and scale
Y = (Y - com(2)) * y_scaling + com(2);
set(profile,'XData',X,'YData',Y);

setappdata(handles.output,xOutput,X/d);
setappdata(handles.output,yOutput,Y/d);
drawnow;

function drag_figure(src, event, hObject, eventdata, handles)
profile = getappdata(handles.output,eventdata{1});
xOutput = eventdata{2};
yOutput = eventdata{3};

d = getappdata(handles.output,'spacing');
X = get(profile,'XData'); % the x coordinates of the points in axes coordinate units
Y = get(profile,'YData');
[x,y] = getcurpt(handles.imgaxes); % the intermediate point in the dragging process in axes coordinate units
ipoint = getappdata(handles.output,'ipoint'); % the point that was selected by a mousedown action
xi = ipoint(1);
yi = ipoint(2);
x_displacement = x-xi; % determine scaling factor
y_displacement = y-yi;
X = X + x_displacement; % translate coordinate system and scale
Y = Y + y_displacement;
set(profile,'XData',X,'YData',Y);

setappdata(handles.output,'ipoint',[x,y]);
setappdata(handles.output,xOutput,X/d);
setappdata(handles.output,yOutput,Y/d);
drawnow;

function drag_point(src, event, hObject, eventdata, handles)
profile = getappdata(handles.output,eventdata{1});
xOutput = eventdata{2};
yOutput = eventdata{3};

d = getappdata(handles.output,'spacing');
X = get(profile,'XData'); % the x coordinates of the points
Y = get(profile,'YData');
[x,y] = getcurpt(handles.imgaxes); % the intermediate point in the dragging process in axes coordinate units
ipoint = getappdata(handles.output,'ipoint'); % the point that was selected by a mousedown action

% also move other points on the same location
I = X==X(ipoint)&Y==Y(ipoint);
if ipoint==1 || ipoint == length(X)
    X(1) = x;
    Y(1) = y;
    X(end) = x;
    Y(end) = y;
else
    X(ipoint) = x;
    Y(ipoint) = y;
end;
% also move other points on the same location
X(I) = X(ipoint);
Y(I) = Y(ipoint);

set(profile,'XData',X,'YData',Y);

setappdata(handles.output,xOutput,X/d);
setappdata(handles.output,yOutput,Y/d);
drawnow;

function set_point(src, event, hObject, eventdata, handles)
% set(handles.output, 'windowbuttonmotionfcn','imgaxes_ButtonMotionFcn', ...
set(handles.output, 'windowbuttonmotionfcn','', ...
    'windowbuttonupfcn',';', ...
    'pointer','arrow');
setappdata(handles.output,'not_in_a_hurry',true);
update_graph(hObject, eventdata, handles);
setappdata(handles.output,'not_in_a_hurry',false);
drawnow;

function [x,y] = getcurpt(axHandle)
%GETCURPT Get current point.
%   [X,Y] = GETCURPT(AXHANDLE) gets the x- and y-coordinates of
%   the current point of AXHANDLE.  GETCURPT compensates these
%   coordinates for the fact that get(gca,'CurrentPoint') returns
%   the data-space coordinates of the idealized left edge of the
%   screen pixel that the user clicked on.  For IPT functions, we
%   want the coordinates of the idealized center of the screen
%   pixel that the user clicked on.

%   Copyright 1993-2002 The MathWorks, Inc.
%   $Revision: 1.9 $  $Date: 2002/03/15 15:57:43 $

pt = get(axHandle, 'CurrentPoint');
x = pt(1,1);
y = pt(1,2);

% --- Executes during object creation, after setting all properties.
function ds_CreateFcn(hObject, eventdata, handles)
% hObject    handle to ds (see GCBO)
% eventdata  reserved - to be defined in a future version of MATLAB
% handles    empty - handles not created until after all CreateFcns called

% Hint: edit controls usually have a white background on Windows.
%       See ISPC and COMPUTER.
if ispc
    set(hObject,'BackgroundColor','white');
else
    set(hObject,'BackgroundColor',get(0,'defaultUicontrolBackgroundColor'));
end

function ds_Callback(hObject, eventdata, handles)
% hObject    handle to ds (see GCBO)
% eventdata  reserved - to be defined in a future version of MATLAB
% handles    structure with handles and user data (see GUIDATA)

% Hints: get(hObject,'String') returns contents of ds as text
%        str2double(get(hObject,'String')) returns contents of ds as a double
setappdata(handles.output,'ds', str2num(get(hObject,'String')));
setappdata(handles.output,'not_in_a_hurry',true);
update_graph(hObject, eventdata, handles);
setappdata(handles.output,'not_in_a_hurry',false);

% --- Executes during object creation, after setting all properties.
function bar_CreateFcn(hObject, eventdata, handles)
% hObject    handle to bar (see GCBO)
% eventdata  reserved - to be defined in a future version of MATLAB
% handles    empty - handles not created until after all CreateFcns called

% Hint: edit controls usually have a white background on Windows.
%       See ISPC and COMPUTER.
if ispc
    set(hObject,'BackgroundColor','white');
else
    set(hObject,'BackgroundColor',get(0,'defaultUicontrolBackgroundColor'));
end

function bar_Callback(hObject, eventdata, handles)
% hObject    handle to bar (see GCBO)
% eventdata  reserved - to be defined in a future version of MATLAB
% handles    structure with handles and user data (see GUIDATA)

% Hints: get(hObject,'String') returns contents of bar as text
%        str2double(get(hObject,'String')) returns contents of bar as a double

% --------------------------------------------------------------------
function file_load_image_Callback(hObject, eventdata, handles)
% hObject    handle to file_load_image (see GCBO)
% eventdata  reserved - to be defined in a future version of MATLAB
% handles    structure with handles and user data (see GUIDATA)
filedir = strcat(pwd,filesep,'configurations',filesep,'*.mat');

reset(hObject, eventdata, handles);
[file, path] = uigetfile('../../../1.database/literature/figures/*.tif;*.jpg;*.bmp','Load file');
% [file, path] = uigetfile('../embryos/schematic/*.tif;*.jpg;*.bmp', 'Load file');
% [file, path] = uigetfile('../images/*.tif;*.jpg;*.bmp', 'Load file');
% path = '/media/disk/uva/graduation project/2.geometry/matlab_exp/images/';
% file = 'anthox1a.tif';
if(file ~= 0)
    setappdata(handles.output,'first',1);
    [lstr,rstr]=strtok(file,'.');
    ext = rstr(2:end);
    fname = fullfile(path,file);
    setappdata(handles.output, 'imagefile', file);
    I = imread(fname);
    [N,M,K]=size(I);
    x = (0:M-1);
    y = (0:N-1);
    setappdata(handles.output,'Ir',I(:,:,1));
    setappdata(handles.output,'Ig',I(:,:,2));
    setappdata(handles.output,'Ib',I(:,:,3));
    setappdata(handles.output,'x',x);
    setappdata(handles.output,'y',y);
    update_graph(hObject, eventdata, handles);
    setappdata(handles.output,'first',0);
    set(handles.title,'string',fname);
    enable_gui(handles, true);
    set(handles.tools_draw_background,'Enable','off');
    set(handles.tools_subtract_background, 'Enable', 'off');
    set(handles.tools_invert, 'Enable', 'off');
    set(handles.tools_embryo, 'Enable', 'off');
    set(handles.tools_decomposition, 'Enable', 'off');
    set(handles.tools_reduce_noise, 'Enable', 'off');
end;

% --------------------------------------------------------------------
function file_Callback(hObject, eventdata, handles)
% hObject    handle to file (see GCBO)
% eventdata  reserved - to be defined in a future version of MATLAB
% handles    structure with handles and user data (see GUIDATA)

% --------------------------------------------------------------------
function file_save_configuration_Callback(hObject, eventdata, handles)
% hObject    handle to file_save_configuration (see GCBO)
% eventdata  reserved - to be defined in a future version of MATLAB
% handles    structure with handles and user data (see GUIDATA)
filedir = strcat(pwd,filesep,'configurations',filesep,'*.mat');
[filename, pathname, FilterIndex] = uiputfile(filedir,'Save configuration','genexp.mat');
if filename ~= 0
    s = getappdata(handles.output);
    % all fields in fields are removed: only save user-defined data
    fields = {'GUIDEOptions','lastValidTag','Listeners','SavedVisible','UsedByGUIData_m','GUIOnScreen','ScribePloteditEnable'};
    for i = 1:length(fields)
        if isfield(s,fields{i})
            s = rmfield(s,fields{i});
        end
    end;
    
    save([pathname filename]);
end;

% --------------------------------------------------------------------
function file_load_configuration_Callback(hObject, eventdata, handles)
% hObject    handle to file_load_configuration (see GCBO)
% eventdata  reserved - to be defined in a future version of MATLAB
% handles    structure with handles and user data (see GUIDATA)
% --------------------------------------------------------------------
filedir = strcat(pwd,filesep,'configurations',filesep,'*.mat');
[filename, pathname, FilterIndex] = uigetfile(filedir,'Load configuration','');
if filename ~= 0
    fname = fullfile(pathname, filename);
    h = handles;
    load(fname);
    handles = h;
    fields = fieldnames(s);
    for i = 1:length(fields)
%         if isappdata(handles.output, fields{i})
        setappdata(handles.output, fields{i}, s.(fields{i}));
%         end;
    end;
    clear('s');
    set(handles.title,'string',fname);
end;

config = getappdata(handles.output, 'embryoconfig');
setappdata(handles.output,'embobj',embryo(config));

updateHandlesFromAppdata(handles);
enable_gui(handles, true);
set(handles.ds,'Visible','on');
set(handles.embryo_slider,'Visible','on');

setappdata(handles.output,'not_in_a_hurry',true);
update_graph(hObject, eventdata, handles);
setappdata(handles.output,'not_in_a_hurry',false);

% --------------------------------------------------------------------
function file_profiles_Callback(hObject, eventdata, handles)
genexpviewer([]);

% --------------------------------------------------------------------
function file_export_Callback(hObject, eventdata, handles)
% hObject    handle to file_export (see GCBO)
% eventdata  reserved - to be defined in a future version of MATLAB
% handles    structure with handles and user data (see GUIDATA)

%         % check the orientation
%         % endoecto{i}(3) is the length of the plot (embryo)
%         if strcmp(getappdata(handles.output, 'orientation'), 'left')
%             endoecto{i}(1) = endoecto{i}(3) - endoecto{i}(1);
%             endoecto{i}(2) = endoecto{i}(3) - endoecto{i}(2);
%             nodes{i} = endoecto{i}(3) - nodes{i};
%             nodes{i} = nodes{i}(end:-1:1);
%             exprs{i} = exprs{i}(end:-1:1);
%         end;

filedir = strcat(pwd,filesep,'profiles',filesep,'*.fig');
[filename, pathname, FilterIndex] = uiputfile(filedir,'Export profile','profile.fig');
if filename ~= 0
    
    plots = getappdata(handles.output, 'profileplots');
    endoecto = getappdata(handles.output, 'endoecto');
    nodes = plots(1,:);
    color = getappdata(handles.output, 'view_profile');
    switch color
        case 'red'
            exprs = plots(2,:);
        case 'green'
            exprs = plots(3,:);
        case 'blue'
            exprs = plots(4,:);
        otherwise
            exprs = plots(5,:);
    end;

    h = figure('Name', 'Edit Expression Profile');
    hold on;
    plot(nodes, exprs, 'LineWidth', 2, 'DisplayName', 'profile');
    axh = get(h, 'CurrentAxes');
    ylim = get(axh, 'YLim');
    ylim(1) = 0;
    set(axh, 'YLim', ylim);
    plot([endoecto(1) endoecto(1)], [ylim(1) ylim(2)], 'Color','black','DisplayName','endoecto1');
    plot([endoecto(2) endoecto(2)], [ylim(1) ylim(2)], 'Color','black','DisplayName','endoecto2');

    hold off;
    
    f = fullfile(pathname, filename);
    hgsave(h,f);    
    edit_profile(h,f);

end;

% --------------------------------------------------------------------
function file_average_Callback(hObject, eventdata, handles)
% hObject    handle to file_average (see GCBO)
% eventdata  reserved - to be defined in a future version of MATLAB
% handles    structure with handles and user data (see GUIDATA)
genexpviewer('average');

% --------------------------------------------------------------------
function edit_Callback(hObject, eventdata, handles)
% hObject    handle to edit (see GCBO)
% eventdata  reserved - to be defined in a future version of MATLAB
% handles    structure with handles and user data (see GUIDATA)

% --------------------------------------------------------------------
function view_Callback(hObject, eventdata, handles)
% hObject    handle to view (see GCBO)
% eventdata  reserved - to be defined in a future version of MATLAB
% handles    structure with handles and user data (see GUIDATA)

function view_surfplot_Callback(hObject, eventdata, handles)
% hObject    handle to view_surfplot (see GCBO)
% eventdata  reserved - to be defined in a future version of MATLAB
% handles    structure with handles and user data (see GUIDATA)
I(:,:,1) = getappdata(handles.output,'Ir');
I(:,:,2) = getappdata(handles.output,'Ig');
I(:,:,3) = getappdata(handles.output,'Ib');
if strcmp(get(handles.tools_invert, 'Checked'), 'on')
    I = uint8(255-double(I));
end;
Ig = double(rgb2gray(I)); 
% x  = getappdata(handles.output,'x');
% y  = getappdata(handles.output,'y');
figure;
Ig(Ig<0) = 0;
surf(double(Ig));
shading interp;

% --------------------------------------------------------------------
function view_zoomdrag_Callback(hObject, eventdata, handles)
% hObject    handle to view_zoomdrag (see GCBO)
% eventdata  reserved - to be defined in a future version of MATLAB
% handles    structure with handles and user data (see GUIDATA)
if strcmp(get(hObject, 'Checked'),'on')
    set(hObject,'Checked','off');
    set(handles.output,'pointer','arrow');
    out = zoomdrag('off');
else
    set(hObject,'Checked','on');
    out = zoomdrag('on');
end;

% --------------------------------------------------------------------
function view_colormap_Callback(hObject, eventdata, handles)
% hObject    handle to view_colormap (see GCBO)
% eventdata  reserved - to be defined in a future version of MATLAB
% handles    structure with handles and user data (see GUIDATA)
% --------------------------------------------------------------------

% --------------------------------------------------------------------
function view_colormap_jet_Callback(hObject, eventdata, handles)
% hObject    handle to view_colormap_jet (see GCBO)
% eventdata  reserved - to be defined in a future version of MATLAB
% handles    structure with handles and user data (see GUIDATA)
set(hObject,'Checked','on');
setappdata(handles.output,'colormap','jet');
set(handles.view_colormap_gray, 'Checked', 'off');
setappdata(handles.output,'not_in_a_hurry',true);
update_graph(hObject, eventdata, handles);
setappdata(handles.output,'not_in_a_hurry',false);

% --------------------------------------------------------------------
function view_colormap_gray_Callback(hObject, eventdata, handles)
% hObject    handle to view_colormap_gray (see GCBO)
% eventdata  reserved - to be defined in a future version of MATLAB
% handles    structure with handles and user data (see GUIDATA)
set(hObject,'Checked','on');
setappdata(handles.output,'colormap','gray');
set(handles.view_colormap_jet, 'Checked', 'off');
setappdata(handles.output,'not_in_a_hurry',true);
update_graph(hObject, eventdata, handles);
setappdata(handles.output,'not_in_a_hurry',false);

% --------------------------------------------------------------------
function view_color_spectrum_Callback(hObject, eventdata, handles)
% hObject    handle to view_color_spectrum (see GCBO)
% eventdata  reserved - to be defined in a future version of MATLAB
% handles    structure with handles and user data (see GUIDATA)

% --------------------------------------------------------------------
function view_color_spectrum_rgb_Callback(hObject, eventdata, handles)
% hObject    handle to view_color_spectrum_rgb (see GCBO)
% eventdata  reserved - to be defined in a future version of MATLAB
% handles    structure with handles and user data (see GUIDATA)
set(hObject,'Checked','on');
setappdata(handles.output,'color_spectrum','rgb');
set(handles.view_color_spectrum_red, 'Checked', 'off');
set(handles.view_color_spectrum_green, 'Checked', 'off');
set(handles.view_color_spectrum_blue, 'Checked', 'off');
setappdata(handles.output,'not_in_a_hurry',true);
update_graph(hObject, eventdata, handles);
setappdata(handles.output,'not_in_a_hurry',false);

% --------------------------------------------------------------------
function view_color_spectrum_red_Callback(hObject, eventdata, handles)
% hObject    handle to view_color_spectrum_red (see GCBO)
% eventdata  reserved - to be defined in a future version of MATLAB
% handles    structure with handles and user data (see GUIDATA)
set(hObject,'Checked','on');
setappdata(handles.output,'color_spectrum','red');
set(handles.view_color_spectrum_rgb, 'Checked', 'off');
set(handles.view_color_spectrum_green, 'Checked', 'off');
set(handles.view_color_spectrum_blue, 'Checked', 'off');
setappdata(handles.output,'not_in_a_hurry',true);
update_graph(hObject, eventdata, handles);
setappdata(handles.output,'not_in_a_hurry',false);

% --------------------------------------------------------------------
function view_color_spectrum_green_Callback(hObject, eventdata, handles)
% hObject    handle to view_color_spectrum_green (see GCBO)
% eventdata  reserved - to be defined in a future version of MATLAB
% handles    structure with handles and user data (see GUIDATA)
set(hObject,'Checked','on');
setappdata(handles.output,'color_spectrum','green');
set(handles.view_color_spectrum_red, 'Checked', 'off');
set(handles.view_color_spectrum_rgb, 'Checked', 'off');
set(handles.view_color_spectrum_blue, 'Checked', 'off');
setappdata(handles.output,'not_in_a_hurry',true);
update_graph(hObject, eventdata, handles);
setappdata(handles.output,'not_in_a_hurry',false);

% --------------------------------------------------------------------
function view_color_spectrum_blue_Callback(hObject, eventdata, handles)
% hObject    handle to view_color_spectrum_blue (see GCBO)
% eventdata  reserved - to be defined in a future version of MATLAB
% handles    structure with handles and user data (see GUIDATA)
set(hObject,'Checked','on');
setappdata(handles.output,'color_spectrum','blue');
set(handles.view_color_spectrum_red, 'Checked', 'off');
set(handles.view_color_spectrum_green, 'Checked', 'off');
set(handles.view_color_spectrum_rgb, 'Checked', 'off');
setappdata(handles.output,'not_in_a_hurry',true);
update_graph(hObject, eventdata, handles);
setappdata(handles.output,'not_in_a_hurry',false);

% --------------------------------------------------------------------
function view_decomposition_Callback(hObject, eventdata, handles)
% hObject    handle to view_decomposition (see GCBO)
% eventdata  reserved - to be defined in a future version of MATLAB
% handles    structure with handles and user data (see GUIDATA)
if strcmp(get(hObject, 'Checked'), 'off')
    set(hObject, 'Checked', 'on')
    setappdata(handles.output, 'show_decomposition', true);
else
    set(hObject, 'Checked', 'off')
    setappdata(handles.output, 'show_decomposition', false);
end;
setappdata(handles.output,'not_in_a_hurry',true);
update_graph(hObject, eventdata, handles);
setappdata(handles.output,'not_in_a_hurry',false);

% --------------------------------------------------------------------
function view_xaxis_Callback(hObject, eventdata, handles)
% hObject    handle to view_xaxis (see GCBO)
% eventdata  reserved - to be defined in a future version of MATLAB
% handles    structure with handles and user data (see GUIDATA)


% --------------------------------------------------------------------
function view_xaxis_outerprofile_Callback(hObject, eventdata, handles)
% hObject    handle to view_xaxis_outerprofile (see GCBO)
% eventdata  reserved - to be defined in a future version of MATLAB
% handles    structure with handles and user data (see GUIDATA)
setappdata(handles.output, 'profile', 'outer');
set(handles.view_xaxis_outerprofile, 'Checked', 'on');
set(handles.view_xaxis_innerprofile, 'Checked', 'off');
set(handles.view_xaxis_averageprofile, 'Checked', 'off');
setappdata(handles.output,'not_in_a_hurry',true);
update_graph(hObject, eventdata, handles);
setappdata(handles.output,'not_in_a_hurry',false);


% --------------------------------------------------------------------
function view_xaxis_innerprofile_Callback(hObject, eventdata, handles)
% hObject    handle to view_xaxis_innerprofile (see GCBO)
% eventdata  reserved - to be defined in a future version of MATLAB
% handles    structure with handles and user data (see GUIDATA)
setappdata(handles.output, 'profile', 'inner');
set(handles.view_xaxis_innerprofile, 'Checked', 'on');
set(handles.view_xaxis_outerprofile, 'Checked', 'off');
set(handles.view_xaxis_averageprofile, 'Checked', 'off');
setappdata(handles.output,'not_in_a_hurry',true);
update_graph(hObject, eventdata, handles);
setappdata(handles.output,'not_in_a_hurry',false);

% --------------------------------------------------------------------
function view_xaxis_averageprofile_Callback(hObject, eventdata, handles)
% hObject    handle to view_xaxis_averageprofile (see GCBO)
% eventdata  reserved - to be defined in a future version of MATLAB
% handles    structure with handles and user data (see GUIDATA)
setappdata(handles.output, 'profile', 'average');
set(handles.view_xaxis_averageprofile, 'Checked', 'on');
set(handles.view_xaxis_outerprofile, 'Checked', 'off');
set(handles.view_xaxis_innerprofile, 'Checked', 'off');
setappdata(handles.output,'not_in_a_hurry',true);
update_graph(hObject, eventdata, handles);
setappdata(handles.output,'not_in_a_hurry',false);

% --------------------------------------------------------------------
function view_profile_Callback(hObject, eventdata, handles)
% hObject    handle to view_profile (see GCBO)
% eventdata  reserved - to be defined in a future version of MATLAB
% handles    structure with handles and user data (see GUIDATA)

% --------------------------------------------------------------------
function view_profile_red_Callback(hObject, eventdata, handles)
% hObject    handle to view_profile_red (see GCBO)
% eventdata  reserved - to be defined in a future version of MATLAB
% handles    structure with handles and user data (see GUIDATA)
if strcmp(get(hObject, 'Checked'), 'off')
    set(hObject, 'Checked', 'on')
    set(handles.view_profile_green, 'Checked', 'off');
    set(handles.view_profile_blue, 'Checked', 'off');
    set(handles.view_profile_gray, 'Checked', 'off');
    setappdata(handles.output, 'view_profile', 'red');
end;
setappdata(handles.output,'not_in_a_hurry',true);
update_graph(hObject, eventdata, handles);
setappdata(handles.output,'not_in_a_hurry',false);

% --------------------------------------------------------------------
function view_profile_green_Callback(hObject, eventdata, handles)
% hObject    handle to view_profile_green (see GCBO)
% eventdata  reserved - to be defined in a future version of MATLAB
% handles    structure with handles and user data (see GUIDATA)
if strcmp(get(hObject, 'Checked'), 'off')
    set(hObject, 'Checked', 'on')
    set(handles.view_profile_red, 'Checked', 'off');
    set(handles.view_profile_blue, 'Checked', 'off');
    set(handles.view_profile_gray, 'Checked', 'off');
    setappdata(handles.output, 'view_profile', 'green');
end;
setappdata(handles.output,'not_in_a_hurry',true);
update_graph(hObject, eventdata, handles);
setappdata(handles.output,'not_in_a_hurry',false);

% --------------------------------------------------------------------
function view_profile_blue_Callback(hObject, eventdata, handles)
% hObject    handle to view_profile_blue (see GCBO)
% eventdata  reserved - to be defined in a future version of MATLAB
% handles    structure with handles and user data (see GUIDATA)
if strcmp(get(hObject, 'Checked'), 'off')
    set(hObject, 'Checked', 'on')
    set(handles.view_profile_green, 'Checked', 'off');
    set(handles.view_profile_red, 'Checked', 'off');
    set(handles.view_profile_gray, 'Checked', 'off');
    setappdata(handles.output, 'view_profile', 'blue');
end;
setappdata(handles.output,'not_in_a_hurry',true);
update_graph(hObject, eventdata, handles);
setappdata(handles.output,'not_in_a_hurry',false);

% --------------------------------------------------------------------
function view_profile_gray_Callback(hObject, eventdata, handles)
% hObject    handle to view_profile_gray (see GCBO)
% eventdata  reserved - to be defined in a future version of MATLAB
% handles    structure with handles and user data (see GUIDATA)
if strcmp(get(hObject, 'Checked'), 'off')
    set(hObject, 'Checked', 'on')
    set(handles.view_profile_green, 'Checked', 'off');
    set(handles.view_profile_blue, 'Checked', 'off');
    set(handles.view_profile_red, 'Checked', 'off');
    setappdata(handles.output, 'view_profile', 'gray');
end;
setappdata(handles.output,'not_in_a_hurry',true);
update_graph(hObject, eventdata, handles);
setappdata(handles.output,'not_in_a_hurry',false);

% --------------------------------------------------------------------
function view_centralize_Callback(hObject, eventdata, handles)
% hObject    handle to view_centralize (see GCBO)
% eventdata  reserved - to be defined in a future version of MATLAB
% handles    structure with handles and user data (see GUIDATA)
if strcmp(get(hObject, 'Checked'), 'off')
    set(hObject, 'Checked', 'on');
    setappdata(handles.output, 'centralize', 'on');
else
    set(hObject, 'Checked', 'off');
    setappdata(handles.output, 'centralize', 'off');
end;
setappdata(handles.output,'not_in_a_hurry',true);
update_graph(hObject, eventdata, handles);
setappdata(handles.output,'not_in_a_hurry',false);

% --------------------------------------------------------------------
function tools_measure_Callback(hObject, eventdata, handles)
% hObject    handle to tools_measure (see GCBO)
% eventdata  reserved - to be defined in a future version of MATLAB
% handles    structure with handles and user data (see GUIDATA)
axes(handles.imgaxes);
dold = getappdata(handles.output,'spacing');
try
    [x,y]=getline(handles.imgaxes); % matlab bug -> clicking twice on the menu item and trying to measure causes error; so do try-catch
catch
    errCatch = 1; % matlab bug -> quit program???
    return;
end;
dx = diff(x)/dold;
dy = diff(y)/dold;
S = (dx(1)^2+dy(1)^2)^0.5; % the measured distance

bar = str2num(char(inputdlg('Please provide the real distance just measured in \mum','Input'))); % bar is the real diameter of the embryo in micrometer
dnew = bar/S;
setappdata(handles.output, 'diameter', S*dnew);
center = [mean(x) mean(y)];
setappdata(handles.output, 'center', center * dnew/dold);
dold = getappdata(handles.output,'spacing');
setappdata(handles.output,'spacing',dnew);
ds  = str2num(get(handles.ds,'string')); % nog aanpassen
set(handles.ds,'string',num2str(ds*dnew/dold)); % enlarge ds the same factor 
set(handles.tools_draw_background,'Enable','on');

update_graph(hObject, eventdata, handles);

% --------------------------------------------------------------------
function tools_draw_background_Callback(hObject, eventdata, handles)
% hObject    handle to tools_draw_background (see GCBO)
% eventdata  reserved - to be defined in a future version of MATLAB
% handles    structure with handles and user data (see GUIDATA)
axes(handles.imgaxes);
[xb yb]=getline(handles.imgaxes,'closed');
d = getappdata(handles.output,'spacing');
setappdata(handles.output,'xb',xb/d);
setappdata(handles.output,'yb',yb/d);
set(handles.tools_embryo,'Enable','on');

update_graph(hObject, eventdata, handles);

% --------------------------------------------------------------------
function tools_Callback(hObject, eventdata, handles)
% hObject    handle to tools (see GCBO)
% eventdata  reserved - to be defined in a future version of MATLAB
% handles    structure with handles and user data (see GUIDATA)

% --------------------------------------------------------------------
function tools_interpolation_Callback(hObject, eventdata, handles)
% hObject    handle to view_interpolation (see GCBO)
% eventdata  reserved - to be defined in a future version of MATLAB
% handles    structure with handles and user data (see GUIDATA)

% --------------------------------------------------------------------
function tools_subtract_background_Callback(hObject, eventdata, handles)
% hObject    handle to tools_subtract_background (see GCBO)
% eventdata  reserved - to be defined in a future version of MATLAB
% handles    structure with handles and user data (see GUIDATA)
if strcmp(get(hObject, 'Checked'),'on')
    set(hObject,'Checked','off');
    setappdata(handles.output,'subtract_background',false)
else
    set(hObject,'Checked','on');
    setappdata(handles.output,'subtract_background',true)
end;
setappdata(handles.output,'not_in_a_hurry',true);
update_graph(hObject, eventdata, handles);
setappdata(handles.output,'not_in_a_hurry',false);

% --------------------------------------------------------------------
function tools_invert_Callback(hObject, eventdata, handles)
% hObject    handle to tools_invert (see GCBO)
% eventdata  reserved - to be defined in a future version of MATLAB
% handles    structure with handles and user data (see GUIDATA)

% I(:,:,1) = getappdata(handles.output,'Ir');
% I(:,:,2) = getappdata(handles.output,'Ig');
% I(:,:,3) = getappdata(handles.output,'Ib');
% I = uint8(255-double(I));
% setappdata(handles.output,'Ir',I(:,:,1));
% setappdata(handles.output,'Ig',I(:,:,2));
% setappdata(handles.output,'Ib',I(:,:,3));
if strcmp(get(hObject, 'Checked'),'on')
    set(hObject,'Checked','off');
    setappdata(handles.output,'invert',false);
else
    set(hObject,'Checked','on');
    setappdata(handles.output,'invert',true)
end;
setappdata(handles.output,'not_in_a_hurry',true);
update_graph(hObject, eventdata, handles);
setappdata(handles.output,'not_in_a_hurry',false);

% --------------------------------------------------------------------
function tools_reduce_noise_Callback(hObject, eventdata, handles)
% hObject    handle to tools_reduce_noise (see GCBO)
% eventdata  reserved - to be defined in a future version of MATLAB
% handles    structure with handles and user data (see GUIDATA)
if strcmp(get(hObject, 'Checked'),'on')
    set(hObject,'Checked','off');
    setappdata(handles.output,'reduce_noise',false);
else
    set(hObject,'Checked','on');
    setappdata(handles.output,'reduce_noise',true)
end;
setappdata(handles.output,'not_in_a_hurry',true);
update_graph(hObject, eventdata, handles);
setappdata(handles.output,'not_in_a_hurry',false);

% --------------------------------------------------------------------
function help_Callback(hObject, eventdata, handles)
% hObject    handle to help (see GCBO)
% eventdata  reserved - to be defined in a future version of MATLAB
% handles    structure with handles and user data (see GUIDATA)

% --- Executes on slider movement.
function embryo_slider_Callback(hObject, eventdata, handles)
% hObject    handle to embryo_slider (see GCBO)
% eventdata  reserved - to be defined in a future version of MATLAB
% handles    structure with handles and user data (see GUIDATA)

% Hints: get(hObject,'Value') returns position of slider
%        get(hObject,'Min') and get(hObject,'Max') to determine range of slider
val = get(hObject,'Value');
min = get(hObject,'Min');
max = get(hObject,'Max');
embobj = getappdata(handles.output, 'embryo');
hpfs = embobj.get_hpfs;
stages = embobj.get_stages;
hpf = hpfs(1) + (val - min) * (hpfs(end) - hpfs(1))/(max - min);
orientation = getappdata(handles.output, 'orientation');
[outerEctoderm, innerEctoderm] = embobj.get_geometry(getappdata(handles.output,'center'), getappdata(handles.output,'diameter')/2.0, orientation, hpf, 'linear');
% embryocore = getappdata(handles.output,'embryocore');
setappdata(handles.output, 'embryocore', {1:length(outerEctoderm), 1:length(innerEctoderm)});
set(handles.embryo_label,'String', stages{find(hpfs<=hpf, 1, 'last')});
d = getappdata(handles.output,'spacing');
setappdata(handles.output,'hpf',hpf);
setappdata(handles.output,'xOutEct',outerEctoderm(1,:)/d);
setappdata(handles.output,'yOutEct',outerEctoderm(2,:)/d);
setappdata(handles.output,'xInEct',innerEctoderm(1,:)/d);
setappdata(handles.output,'yInEct',innerEctoderm(2,:)/d);
setappdata(handles.output,'not_in_a_hurry',true);
update_graph(hObject, eventdata, handles);
setappdata(handles.output,'not_in_a_hurry',false);

% --- Executes during object creation, after setting all properties.
function embryo_slider_CreateFcn(hObject, eventdata, handles)
% hObject    handle to embryo_slider (see GCBO)
% eventdata  reserved - to be defined in a future version of MATLAB
% handles    empty - handles not created until after all CreateFcns called

% Hint: slider controls usually have a light gray background.
if isequal(get(hObject,'BackgroundColor'), get(0,'defaultUicontrolBackgroundColor'))
    set(hObject,'BackgroundColor',[.9 .9 .9]);
end

% --------------------------------------------------------------------
function tools_embryo_Callback(hObject, eventdata, handles)
% hObject    handle to tools_embryo (see GCBO)
% eventdata  reserved - to be defined in a future version of MATLAB
% handles    structure with handles and user data (see GUIDATA)

% --------------------------------------------------------------------
function tools_embryo_left_Callback(hObject, eventdata, handles)
% hObject    handle to tools_embryo_left (see GCBO)
% eventdata  reserved - to be defined in a future version of MATLAB
% handles    structure with handles and user data (see GUIDATA)
setappdata(handles.output,'orientation','left');
set(hObject,'Checked','on');
set(handles.tools_embryo_right,'Checked','off');
set_embryo(hObject, eventdata, handles);

% --------------------------------------------------------------------
function tools_embryo_right_Callback(hObject, eventdata, handles)
% hObject    handle to tools_embryo_right (see GCBO)
% eventdata  reserved - to be defined in a future version of MATLAB
% handles    structure with handles and user data (see GUIDATA)
setappdata(handles.output,'orientation','right');
if strcmp(get(hObject, 'Checked'),'on')
    set(hObject,'Checked','off');
    set(handles.tools_embryo_left,'Checked','on');
else
    set(hObject,'Checked','on');
    set(handles.tools_embryo_left,'Checked','off');
end;
set_embryo(hObject, eventdata, handles);

function set_embryo(hObject, eventdata, handles)
axes(handles.imgaxes);
d = getappdata(handles.output,'spacing');
orientation = getappdata(handles.output, 'orientation');
[file, path] = uigetfile('embryodata/*.config;', 'Select embryo geometry');
config = fullfile(path,file);
setappdata(handles.output, 'embryoconfig', config);
getappdata(handles.output, 'embryoconfig')
embobj = embryo(config);

val = get(handles.embryo_slider,'Value');
min = get(handles.embryo_slider,'Min');
max = get(handles.embryo_slider,'Max');
hpfs = embobj.get_hpfs;
hpf = hpfs(1) + (val - min) * (hpfs(end) - hpfs(1))/(max - min);

[outerEctoderm, innerEctoderm] = embobj.get_geometry(getappdata(handles.output,'center'), getappdata(handles.output,'diameter')/2.0, orientation, hpf, 'linear');
setappdata(handles.output, 'embryo', embobj);

% embryocore contains the locations of the core nodes of the embryo, which
% can not be deleted
setappdata(handles.output, 'embryocore', {1:length(outerEctoderm(1,:)), 1:length(innerEctoderm(1,:))});
setappdata(handles.output,'hpf',hpf);
set(handles.tools_subtract_background, 'Enable', 'on');
set(handles.tools_invert, 'Enable', 'on');
set(handles.tools_reduce_noise, 'Enable', 'on');
set(handles.tools_decomposition, 'Enable', 'on');
setappdata(handles.output,'xOutEct',outerEctoderm(1,:)/d);
setappdata(handles.output,'yOutEct',outerEctoderm(2,:)/d);
setappdata(handles.output,'xInEct',innerEctoderm(1,:)/d);
setappdata(handles.output,'yInEct',innerEctoderm(2,:)/d);
set(handles.embryo_slider,'Visible','On');
set(handles.embryo_label,'Visible','On');
set(handles.embryo_label,'String',embobj.get_stage(hpf));
set(handles.ds,'Visible','On');
set(handles.ds_label,'Visible','On');

setappdata(handles.output,'not_in_a_hurry',true);
update_graph(hObject, eventdata, handles);
setappdata(handles.output,'not_in_a_hurry',false);

% --------------------------------------------------------------------
function tools_decomposition_Callback(hObject, eventdata, handles)
% hObject    handle to tools_decomposition (see GCBO)
% eventdata  reserved - to be defined in a future version of MATLAB
% handles    structure with handles and user data (see GUIDATA)

% --------------------------------------------------------------------
function tools_decomposition_addline_Callback(hObject, eventdata, handles)
% hObject    handle to tools_decomposition_addline (see GCBO)
% eventdata  reserved - to be defined in a future version of MATLAB
% handles    structure with handles and user data (see GUIDATA)
answer = inputdlg({'Enter the outer profile nodes of the lines to be added, separated by whitespace','Enter the inner profile nodes of the lines to be added, separated by whitespace'},'Add decomposition line');
if ~isempty(answer)
    outs = str2num(answer{1});
    ins = str2num(answer{2});
    if isempty(outs) || isempty(ins)
        error('Integer input required!\n');
    elseif length(outs) ~= length(ins)
        error('Provide the same number of points for both the outer profile and the inner profile\n')
    else
        embobj = getappdata(handles.output,'embryo');
        
        embryocore = getappdata(handles.output, 'embryocore');
        for i = 1:length(outs)
            outs(i) = find(embryocore{1} == outs(i));
            ins(i) = find(embryocore{2} == ins(i));
        end;
        
        hpf = getappdata(handles.output,'hpf');
        for i = 1:length(outs)
            embobj.add_decomp(hpf,outs(i),ins(i));
        end;
    end;
    setappdata(handles.output,'not_in_a_hurry',true);
    update_graph(hObject, eventdata, handles);
    setappdata(handles.output,'not_in_a_hurry',false);
end;


% --------------------------------------------------------------------
function tools_decomposition_removeline_Callback(hObject, eventdata, handles)
% hObject    handle to tools_decomposition_removeline (see GCBO)
% eventdata  reserved - to be defined in a future version of MATLAB
% handles    structure with handles and user data (see GUIDATA)
answer = inputdlg({'Enter the outer profile nodes of the lines to be removed, separated by whitespace','Enter the inner profile nodes of the lines to be removed, separated by whitespace'},'Remove decomposition line');
if ~isempty(answer)
    outs = str2num(answer{1});
    ins = str2num(answer{2});
    if isempty(outs) || isempty(ins)
        warning('Integer input required!');
    elseif length(outs) ~= length(ins)
        error('Provide the same number of points for both the outer profile and the inner profile\n')
    else
        embobj = getappdata(handles.output,'embryo');

        embryocore = getappdata(handles.output, 'embryocore');
        for i = 1:length(outs)
            outs(i) = find(embryocore{1} == outs(i));
            ins(i) = find(embryocore{2} == ins(i));
        end;

        hpf = getappdata(handles.output,'hpf');
        for i = 1:length(outs)
            embobj.remove_decomp(hpf,outs(i),ins(i));
        end;
    end;
    setappdata(handles.output,'not_in_a_hurry',true);
    update_graph(hObject, eventdata, handles);
    setappdata(handles.output,'not_in_a_hurry',false);
end;


function reset(hObject, eventdata, handles)
setappdata(handles.output, 'xOutEct',[0 1]);
setappdata(handles.output, 'yOutEct',[0 1]);
setappdata(handles.output, 'xInEct',[0 1]);
setappdata(handles.output, 'yInEct',[0 1]);
setappdata(handles.output, 'not_in_a_hurry', false);
setappdata(handles.output, 'decompPlot', [])
setappdata(handles.output, 'sOutEct', []); % s-values of the profile nodes of the outer ectoderm
setappdata(handles.output, 'sInEct', []); 
setappdata(handles.output, 'nodesOutEct', []); % s-values of the spline nodes of the outer ectoderm
setappdata(handles.output, 'nodesInEct', []);
setappdata(handles.output, 'outEctProfile', []); % profile plot handle
setappdata(handles.output, 'outEctSpline', []); % splines plot handle
setappdata(handles.output, 'inEctProfile', []); 
setappdata(handles.output, 'inEctSpline', []);
setappdata(handles.output, 'ipoint', []); % index ipoint is used by drag_point
setappdata(handles.output, 'first',[]);
setappdata(handles.output, 'diameter', []);
setappdata(handles.output, 'center', []);
setappdata(handles.output, 'xb', []);
setappdata(handles.output, 'yb', []);
setappdata(handles.output, 'Ir', []);
setappdata(handles.output, 'Ig', []);
setappdata(handles.output, 'Ib', []);
setappdata(handles.output, 'hpf', []);
setappdata(handles.output, 'orientation', []);
set(handles.tools_invert, 'Checked', 'off');
set(handles.tools_subtract_background, 'Checked', 'off');

function updateHandlesFromAppdata(handles)

ds = getappdata(handles.output,'ds');
if isnumeric(ds)
    set(handles.ds,'String',num2str(ds));
end;

s = getappdata(handles.output,'colormap');
if isa(s,'char')
    switch s
        case 'jet'
            set(handles.view_colormap_gray, 'Checked', 'off');
            set(handles.view_colormap_jet, 'Checked', 'on');
        case 'gray'
            set(handles.view_colormap_gray, 'Checked', 'on');
            set(handles.view_colormap_jet, 'Checked', 'off');
    end;
end;

s = getappdata(handles.output,'color_spectrum');
if isa(s,'char')
    switch s
        case 'rgb'
            set(handles.view_color_spectrum_rgb,'Checked','on');
            set(handles.view_color_spectrum_red, 'Checked', 'off');
            set(handles.view_color_spectrum_green, 'Checked', 'off');
            set(handles.view_color_spectrum_blue, 'Checked', 'off');
        case 'red'
            set(handles.view_color_spectrum_rgb,'Checked','off');
            set(handles.view_color_spectrum_red, 'Checked', 'on');
            set(handles.view_color_spectrum_green, 'Checked', 'off');
            set(handles.view_color_spectrum_blue, 'Checked', 'off');
        case 'green'
            set(handles.view_color_spectrum_rgb,'Checked','off');
            set(handles.view_color_spectrum_red, 'Checked', 'off');
            set(handles.view_color_spectrum_green, 'Checked', 'on');
            set(handles.view_color_spectrum_blue, 'Checked', 'off');
        case 'blue'
            set(handles.view_color_spectrum_rgb,'Checked','off');
            set(handles.view_color_spectrum_red, 'Checked', 'off');
            set(handles.view_color_spectrum_green, 'Checked', 'off');
            set(handles.view_color_spectrum_blue, 'Checked', 'on');
    end;
end;

show_decomposition = getappdata(handles.output, 'show_decomposition');
if islogical(show_decomposition)
    if show_decomposition
        set(handles.view_decomposition, 'Checked', 'on')
    else
        set(handles.view_decomposition, 'Checked', 'off')
    end;
end;

subtract_background = getappdata(handles.output, 'subtract_background');
if islogical(subtract_background)
    if subtract_background
        set(handles.tools_subtract_background, 'Checked', 'on')
    else
        set(handles.tools_subtract_background, 'Checked', 'off')
    end;
end;

invert = getappdata(handles.output, 'invert');
if islogical(invert)
    if invert
        set(handles.tools_invert, 'Checked', 'on')
    else
        set(handles.tools_invert, 'Checked', 'off')
    end;
end;

hpf = getappdata(handles.output,'hpf');
if isnumeric(hpf)
    min = get(handles.embryo_slider,'Min');
    max = get(handles.embryo_slider,'Max');
    embobj = getappdata(handles.output, 'embryo');
    hpfs = embobj.get_hpfs;
    val = (hpf - hpfs(1)) * (max - min) / (hpfs(end) - hpfs(1)) + min;
    set(handles.embryo_slider, 'Value', val);
    stages = embobj.get_stages;
    set(handles.embryo_label,'String', stages{find(hpfs<=hpf, 1, 'last')});
end;

s = getappdata(handles.output,'orientation');
if isa(s,'char')
    switch s
        case 'right'
            set(handles.tools_embryo_right,'Checked','on');
            set(handles.tools_embryo_left,'Checked','off');
        case 'left'
            set(handles.tools_embryo_left,'Checked','on');
            set(handles.tools_embryo_right,'Checked','off');
    end;
end;

s = getappdata(handles.output, 'profile');
if isa(s,'char')
    switch s
        case 'outer'
            set(handles.view_xaxis_innerprofile, 'Checked', 'off');
            set(handles.view_xaxis_outerprofile, 'Checked', 'on');
            set(handles.view_xaxis_averageprofile, 'Checked', 'off');
        case 'inner'
            set(handles.view_xaxis_innerprofile, 'Checked', 'on');
            set(handles.view_xaxis_outerprofile, 'Checked', 'off');
            set(handles.view_xaxis_averageprofile, 'Checked', 'off');
        case 'average'
            set(handles.view_xaxis_innerprofile, 'Checked', 'off');
            set(handles.view_xaxis_outerprofile, 'Checked', 'off');
            set(handles.view_xaxis_averageprofile, 'Checked', 'on');
    end;
end;

s = getappdata(handles.output, 'view_profile');
if isa(s, 'char')
    switch s
        case 'red'
            set(handles.view_profile_red, 'Checked', 'on');
            set(handles.view_profile_green, 'Checked', 'off');
            set(handles.view_profile_blue, 'Checked', 'off');
            set(handles.view_profile_gray, 'Checked', 'off');
        case 'green'
            set(handles.view_profile_red, 'Checked', 'off');
            set(handles.view_profile_green, 'Checked', 'on');
            set(handles.view_profile_blue, 'Checked', 'off');
            set(handles.view_profile_gray, 'Checked', 'off');
        case 'blue'
            set(handles.view_profile_red, 'Checked', 'off');
            set(handles.view_profile_green, 'Checked', 'off');
            set(handles.view_profile_blue, 'Checked', 'on');
            set(handles.view_profile_gray, 'Checked', 'off');
        case 'gray'
            set(handles.view_profile_red, 'Checked', 'off');
            set(handles.view_profile_green, 'Checked', 'off');
            set(handles.view_profile_blue, 'Checked', 'off');
            set(handles.view_profile_gray, 'Checked', 'on');
    end;
end;

if isappdata(handles.output, 'centralize')
    s = getappdata(handles.output, 'centralize');
    if isa(s, 'char')
        switch s
            case 'on'
                set(handles.view_centralize, 'Checked', 'on');
            case 'off'
                set(handles.view_centralize, 'Checked', 'off');
        end;
    end;
else
    set(handles.view_centralize, 'Checked', 'on');
    setappdata(handles.output, 'centralize', 'on');
end;

if isappdata(handles.output, 'reduce_noise')
    s = getappdata(handles.output, 'symmetric');
    if isa(s, 'logical')
        switch s
            case true
                set(handles.view_symmetric, 'Checked', 'on');
            case false
                set(handles.view_symmetric, 'Checked', 'off');
        end;
    end;
else
    set(handles.view_symmetric, 'Checked', 'off');
    setappdata(handles.output, 'reduce_noise', false);
end;


%%%%%%%%%%%%%% for batch purposes %%%%%%%%%%%%

function batch(hObject, eventdata, handles, varargin)
    configdir = 'configurations';
    l = dir(configdir);
    for i = 1:length(l)
        fname = fullfile(pwd,configdir,l(i).name);
        if strcmp(fname(end-3:end), '.mat')
            center_profile(handles, configdir, l(i).name);
        end
    end;

function center_profile(handles, configdir, fname)

%%%%%%%%% load %%%%%%%%%%

h = handles;
f = fullfile(pwd, configdir, fname);
load(f);
handles = h;
fields = fieldnames(s);
for i = 1:length(fields)
    %         if isappdata(handles.output, fields{i})
    setappdata(handles.output, fields{i}, s.(fields{i}));
    %         end;
end;
clear('s');
set(handles.title,'string',f);

config = getappdata(handles.output, 'embryoconfig');
setappdata(handles.output,'embobj',embryo(config));

updateHandlesFromAppdata(handles);
enable_gui(handles, true);
set(handles.ds,'Visible','on');
set(handles.embryo_slider,'Visible','on');


%%%%%%%% change %%%%%%%%%

set(handles.tools_reduce_noise, 'Checked', 'on');
setappdata(handles.output, 'reduce_noise', true);

setappdata(handles.output,'not_in_a_hurry',true);
update_graph(hObject, eventdata, handles);
setappdata(handles.output,'not_in_a_hurry',false);

%%%%%%%%%% save %%%%%%%%%%
fname = strcat(fname(1:end-4),'.fig');
f = fullfile(pwd,'profiles_symmetric',fname);
plots = getappdata(handles.output, 'profileplots');
endoecto = getappdata(handles.output, 'endoecto');
nodes = plots(1,:);
color = getappdata(handles.output, 'view_profile');
switch color
    case 'red'
        exprs = plots(2,:);
    case 'green'
        exprs = plots(3,:);
    case 'blue'
        exprs = plots(4,:);
    otherwise
        exprs = plots(5,:);
end;

h = figure('Name', 'Edit Expression Profile');
hold on;
plot(nodes, exprs, 'LineWidth', 2, 'DisplayName', 'profile');
ylim = get(get(h,'CurrentAxes'), 'YLim');
plot([endoecto(1) endoecto(1)], [ylim(1) ylim(2)], 'Color','black','DisplayName','endoecto1');
plot([endoecto(2) endoecto(2)], [ylim(1) ylim(2)], 'Color','black','DisplayName','endoecto2');

hold off;

hgsave(h,f);
close(h);


% --- Executes on mouse press over figure background, over a disabled or
% --- inactive control, or over an axes background.
function figure1_WindowButtonDownFcn(hObject, eventdata, handles)
% hObject    handle to figure1 (see GCBO)
% eventdata  reserved - to be defined in a future version of MATLAB
% handles    structure with handles and user data (see GUIDATA)
