# Supplementary material for: Spatial gene expression quantification: a tool for analysis of in situ hybridizations in sea anemone Nematostella vectensis
Source: BMC Res Notes. 2012 Oct 5;5:555. doi: 10.1186/1756-0500-5-555 (PMC3532226; doi:10.1186/1756-0500-5-555)
Supplement: Additional file 1 — Matlab programs: “genexp.m” for cell layer decomposition of gene expression images and profile editing; “oneview.m” for a 2D gene expression array from a single decomposed image; “twoviews.m” for a 2D array from a decomposed image and perpendicular view. Supporting files: Matlab user interface “genexp.fig” (necessary to run “genexp.m”); directory “embryodata” containing geometry definitions; directory “functions” containing Matlab functions used in the main programs. Matlab script: “stanpro.m” for creating a standardized 1D array from a GENEXP profile figure. Manuals: “readme_genexp.m” for GENEXP program; “readme_oneview.m” for ONEVIEW program; “readme_twoviews.m” for TWOVIEWS program. [file 1756-0500-5-555-S1.tar › oneview.m]

function finalpro = oneview(steps)
%MAIN PROGRAM FOR SIMPLE PATTERNS
%For a symmetric expression pattern, the image is rotated about the axis.
%An image stack I3d is produced that walks through the vertical coordinate.
%Next, intensity is extracted by rotating a plane about the main body axis.
%These planes are stored in 'stack'. The decomposition and spline are
%plotted based on the data in the genexp file. Each plane provides an
%intensity profile, derived from the average color values in the segments.

% Written by Daniel Botman March-2012

addpath('./functions')

%display stored embryo
disp('Open corresponding genexp data file.')
stru = uiimport('-file'); %import file as a struct array
dim1 = length(stru.s.y); dim2 = length(stru.s.x); %extract image dimensions
I2d = uint8(zeros(dim1,dim2,3)); %prepare image array
I2dR = stru.s.Ir; I2dG = stru.s.Ig; I2dB = stru.s.Ib; %extract image data
I2d(:,:,1) = I2dR; I2d(:,:,2) = I2dG; I2d(:,:,3) = I2dB;
hfig = figure;
subplot(2,1,1)
image(I2d)
axis image

%create 3d embryo
disp('Click and drag mouse to indicate pattern rotation axis')
hnl = imline(gca); %draw axis of symmetry for expression pattern
disp('Double click line to confirm axis')
lcr = wait(hnl); %allow for adjustment
M = lcr(1,:)'; N = lcr(2,:)'; %endpoints
zoff = (dim2 + 1)/2; %offset for z-coordinate
I3d = uint8(zeros(dim1,dim2,3,dim2)); %prepare 4D-array
for x = 1:dim2
    fprintf('x = %d\n',x) %show progress in command window
    for y = 1:dim1
        for zind = 1:dim2 %use positive z-indices
            z = zind - zoff; %correct for coordinate range
            P = [x y z]'; %current point
            Pp = [x y]'; %projection on xy-plane
            Or = ((Pp - N)'*(M - N))/((M - N)'*(M - N))*(M - N) + N;
            B = (Pp - Or)/norm(Pp - Or)*norm(P - [Or;0]) + Or;
            A = 2*Or - B; %A and B are source points on both sides of line
            Ar = round(A); Br = round(B); %use integers for indices
            phi = atan(abs(z)/norm(Pp - Or)); %angle P-line-plane
            lo = [1 1; 1 1]; up = [dim2 dim2; dim1 dim1];
            clo = [Ar Br] >= lo; cup = [Ar Br] <= up; %check boundaries
            if isequal(clo,cup,ones(2,2)) %only regard source within image
                IA = I2d(Ar(2),Ar(1),:); IB = I2d(Br(2),Br(1),:);
                I3d(y,x,:,zind) = phi/pi*IA + (pi - phi)/pi*IB; %output
            end
        end
    end
end
%Uncomment next line if you want to view all layers along the z-axis.
%implay(I3d)
figure
%subplot(1,2,1)
dispvert(I3d); %display perpendicular grayscale slices

%plot dissections through main axis and store intensity profiles along cell layer
figure(hfig)
subplot(2,1,2)
image(I2d)
axis image
disp('Click and drag mouse to indicate embryo body axis')
hli = imline(gca); %draw primary body axis
disp('Double click line to confirm axis')
lcr = wait(hli); %allow for adjustment
stack = zeros(dim1,dim2,3,steps+1,'uint8'); %create image stack array
inc = 180/steps;
procel = cell(steps+1,4);
for i = 0:steps
    phi = i*inc - 90;
    diss = colslice(I3d,lcr,phi); %calculate dissection through main axis
    stack(:,:,:,i+1) = diss;
    figure
    subplot(2,1,1)
    image(squeeze(diss))
    axis image
    [dec, spl, pro, L] = fplotdecom(stru,squeeze(diss));
    for j = 1:4
        procel{i+1,j} = pro(j,:); %put all profiles into a single cell array
    end
    subplot(2,1,2) %plot raw profiles
    plot(1:L,pro(1,:),'r',1:L,pro(2,:),'g',1:L,pro(3,:),'b',1:L,pro(4,:),'k','linewidth',2)
end

%process single color profiles
numel = length(procel{1,1}); %compare with final size
proarr = zeros(steps+1,4,numel,'uint8'); %all data for preallocation is available
for i = 1:steps+1
    for j = 1:4
        proarr(i,j,:) = procel{i,j};
    end
end
rei = input('To invert peaks, type "<enter>"; type "<anything> <enter>" otherwise: ','s');
if isempty(rei)
    proarr = 255 - proarr;
end
rec = input('Type "<r g b or w> <enter>" to select a color: ','s');
switch rec
    case 'r'
        color = 1;
    case 'g'
        color = 2;
    case 'b'
        color = 3;
    case 'w'
        color = 4;
end
finalpro = zeros(steps+1,numel,'uint8');
h = figure;
for i = 1:steps+1
    initpro = squeeze(proarr(i,color,:));
    figure(h)
    plot(initpro,'-o','MarkerSize',3) %monitor points during edit
    [dummy,finalpro(i,:)] = myeditor(h);
    figure;
    plot(finalpro(i,:)) %finished profile
end
figure
montage(stack)
[X,Y] = meshgrid(1:numel,1:steps+1);
figure
mesh(X,Y,double(finalpro))

%save finalpro to file
[filename, pathname] = uiputfile('pr2d*.mat','Save profile');
file = fullfile(pathname,filename);
save(file,'finalpro')
