# Supplementary material for: Spatial gene expression quantification: a tool for analysis of in situ hybridizations in sea anemone Nematostella vectensis
Source: BMC Res Notes. 2012 Oct 5;5:555. doi: 10.1186/1756-0500-5-555 (PMC3532226; doi:10.1186/1756-0500-5-555)
Supplement: Additional file 1 — Matlab programs: “genexp.m” for cell layer decomposition of gene expression images and profile editing; “oneview.m” for a 2D gene expression array from a single decomposed image; “twoviews.m” for a 2D array from a decomposed image and perpendicular view. Supporting files: Matlab user interface “genexp.fig” (necessary to run “genexp.m”); directory “embryodata” containing geometry definitions; directory “functions” containing Matlab functions used in the main programs. Matlab script: “stanpro.m” for creating a standardized 1D array from a GENEXP profile figure. Manuals: “readme_genexp.m” for GENEXP program; “readme_oneview.m” for ONEVIEW program; “readme_twoviews.m” for TWOVIEWS program. [file 1756-0500-5-555-S1.tar › readme_editor.m]

%This is a short overview of the options in the Profile Editor and known
%bugs.

% Written by Daniel Botman March-2012

%The Profile Editor is embedded in GENEXP and adapted for the functions
%oneview and twoviews.
%The main dialog box contains six options, which are described in the order
%they are usually applied by this author. Any option is selected by a
%double left click or a single left click and clicking the OK button. After
%each operation, you are asked to save or undo the operation by clicking
%the corresponding button. This enables you to observe an error, command
%line warning or unexpected result before it is permanent.
%The option Subtract constant expects the user to double left click or
%single left click and press <enter> somewhere within the figure window.
%The graph is lowered with the y-axis value of the click position and
%truncated at zero.
%The option Rectangle select expects the user to draw a rectangle over part
%of the graph. The next dialog box offers to replace the indicated graph
%section with a constant (Replace with constant), a straight line (Linear
%interpolation), a curved line (Pchip/Spline interpolation) or a smoothened
%segment (Smoothen).
%With the option Shift profile, enter the distance over which the graph
%should be displaced along the horizontal axis and click the OK button.
%The option Symmetrize profile averages both halves of the graph.
%If the editor is opened from GENEXP, the option Save and quit closes the
%editor.
%If the editor is opened from oneview or twoviews, the option Keep figure
%and continue assigns a separate window for the graph. The next slice is
%edited or the main function runs to finish.
%If the editor is opened from oneview or twoviews, the option Close figure
%and continue stores the edited profile and discards the graph.

%Known bugs
%After choosing Make new selection or Back to menu, an erroneous result
%occurs if subsequently Rectangle select and an operation are performed.
%Choose Undo to return to the main dialogue box and repeat the operation.
%This bug is circumvented by avoiding the Make new selection and Back to
%menu options. Instead, perform any operation on the inaccurate graph
%section and choose Undo.
%Choosing Save under a different name and quit generates an error and the
%editor window is left as an ordinary Matlab figure.
