# Supplementary material for: Spatial gene expression quantification: a tool for analysis of in situ hybridizations in sea anemone Nematostella vectensis
Source: BMC Res Notes. 2012 Oct 5;5:555. doi: 10.1186/1756-0500-5-555 (PMC3532226; doi:10.1186/1756-0500-5-555)
Supplement: Additional file 1 — Matlab programs: “genexp.m” for cell layer decomposition of gene expression images and profile editing; “oneview.m” for a 2D gene expression array from a single decomposed image; “twoviews.m” for a 2D array from a decomposed image and perpendicular view. Supporting files: Matlab user interface “genexp.fig” (necessary to run “genexp.m”); directory “embryodata” containing geometry definitions; directory “functions” containing Matlab functions used in the main programs. Matlab script: “stanpro.m” for creating a standardized 1D array from a GENEXP profile figure. Manuals: “readme_genexp.m” for GENEXP program; “readme_oneview.m” for ONEVIEW program; “readme_twoviews.m” for TWOVIEWS program. [file 1756-0500-5-555-S1.tar › readme_genexp.m]

%This is a short overview of the options within GENEXP and known bugs.

% Written by Daniel Botman March-2012

%The user interface is started with the command
%> genexp
%on the command line.
%If GENEXP is started for the first time and no decompositions or profile
%figures are present, the only useful option is File -> Load image...
%Browse to a directory where microscopy images are located and load a
%picture. The first three operations are necessary for the program to
%initialize a proper setup, otherwise the command line is flooded with
%error messages.
%First, select Tools -> Measure to scale the axes to the embryo's actual
%length and determine the template's size and center. Left-click on one
%side of the embryo, right-click on its opposite side and enter the
%distance crossed in micrometers. After clicking OK, the axes are adapted.
%Second, select Tools -> Draw background to calculate the background color.
%Left-click the corners of a polygon, finishing with a right-click.
%Third, select Tools -> Select embryo -> Blastopore left/right to choose a
%set of embryo geometries. The difference between the alternatives
%normalpore.config and widepore.config is trivial: the first consists of
%the average outlines from confocal measurements and is considered the
%default, the second contains some custom geometries for individuals
%displaying a slightly wider blastopore.
%With the geometry displayed over the image, use the slide to find an
%appropriate morphology. Drag the points to their final location on the
%cell layer's edges. Several operations are available to manipulate each of
%the splines:
%-<shift> + drag spline: move all points in the same direction (displacing)
%-<shift> + drag point: move all points relative to the center (scaling)
%-double left-click spline: add a point
%-single right-click point: remove a point (only for manually added points)
%-double left-click overlapping points: merge points
%-double left-click merged points: unmerge points
%With the geometry adapted to the embryo, select View -> Decomposition to
%decompose the geometry into parallel segments and display the average
%color intensities in the graph. Select View -> Main expression profile ->
%Red/Green/Blue/Gray to choose the color channel to be highlighted and
%exported. Refine the decomposition by adapting the segment width in the
%text box and by selecting Tools -> Decomposition -> Add/Remove line.
%If the spatial gene expression is observed in a dark color, select Tools
%-> Invert to flip the downward peaks upwards. Other options are found at
%Tools -> Subtract background and Tools -> Smooth profiles. By default, the
%endoderm is plotted in the middle of the x-axis; the x-axis is changed to
%begin and end at the first point in the geometry with View -> Centralize
%endoderm.
%Advanced options to explore the image include displaying the grayscale
%intensity as a landscape with View -> Surfplot and magnifying a region of
%the image with View -> Zoom / drag. Display a single color layer with View
%-> Color spectrum -> Red/Green/Blue and choose a display mode for the
%single layers with View -> Colormap -> Jet/Gray scale.
%The decomposition setup is saved with File -> Save configuration... and
%with File -> Load configuration... another decomposition is opened. With
%File -> Export/Edit main profile... the highlighted color profile is saved
%as a Matlab figure and the Profile Editor is started. To plot one or
%multiple profiles in a single graph, select File -> Browse/Combine
%profiles... and open the profile figure(s) you want to display (note that
%the x-axis ranges from -50 to 50 and the y-axis is normalized to 100).

%Known bugs
%Some options are not operating correctly or only in a strict order. If an
%error message appears in the Command Window, you can often ignore it or
%try to repeat the operation and otherwise close the genexp window and
%start GENEXP again. Most bugs might be fixed easily by experienced GUIDE
%users, others can be regarded as future improvements.
%If an image is loaded, no new images or decompositions can be loaded
%before measurement, background region and embryo geometry are defined.
%If a decomposition is displayed on the first image to be opened, a default
%value is chosen for the segment width. If this decomposition is saved
%without touching this value, opening the decomposition generates an error
%or gives the wrong value. This error is prevented by changing the segment
%width before saving.
%The options View -> X-axis -> Outer/Inner profile generate an error. To
%continue, checkmark the default option View -> X-axis -> Average profile.
%These options were meant to scale the x-axis to one of the splines or to
%the average of both splines.
%By default, the profiles are already smoothed, but the option Tools ->
%Smooth profiles is not checkmarked. To undo the smoothing operation for
%the first time, select this option twice: once to add the checkmark and
%again to remove both the checkmark and the smoothing.
%The option File -> Average profiles... is supposed to plot the average of
%the profiles opened. Instead, only half the domain is plotted.
