# Supplementary material for: Spatial gene expression quantification: a tool for analysis of in situ hybridizations in sea anemone Nematostella vectensis
Source: BMC Res Notes. 2012 Oct 5;5:555. doi: 10.1186/1756-0500-5-555 (PMC3532226; doi:10.1186/1756-0500-5-555)
Supplement: Additional file 1 — Matlab programs: “genexp.m” for cell layer decomposition of gene expression images and profile editing; “oneview.m” for a 2D gene expression array from a single decomposed image; “twoviews.m” for a 2D array from a decomposed image and perpendicular view. Supporting files: Matlab user interface “genexp.fig” (necessary to run “genexp.m”); directory “embryodata” containing geometry definitions; directory “functions” containing Matlab functions used in the main programs. Matlab script: “stanpro.m” for creating a standardized 1D array from a GENEXP profile figure. Manuals: “readme_genexp.m” for GENEXP program; “readme_oneview.m” for ONEVIEW program; “readme_twoviews.m” for TWOVIEWS program. [file 1756-0500-5-555-S1.tar › readme_twoviews.m]

%This is an instruction of the function twoviews().

% Written by Daniel Botman March-2012

%This function communicates with the user through the Command Window. It
%calculates and plots twodimensional expression profiles for two gene
%expression images viewing an embryo from perpendicular angles. With the
%lateral view in the x,y-plane and the oral view in the y,z-plane, each
%point (Xi,Yi,Zi) is the minimum of (Xi,Yi) and (Yi,Zi) of the respective
%images. Expression intensity is measured and adapted in angular slices
%through the oral-aboral body axis.
%The function is called in the Command Window as
%>> finalpro = twoviews(steps);
%or simply
%>> twoviews(steps);
%with the number of angular increments as input argument. NB: The first and
%last angle coincide, so the total number of angular slices is steps+1. The
%output argument is an array containing edited 1D profiles from slices.

%First, open the GENEXP decomposition of a lateral view. If an Import
%Wizard appears, you can just import all variables. In a similar fashion,
%open the plain image of the oral view.
%Next, left-click on two locations in the lateral image on the left to
%indicate two reference points. Do the same in the oral image on the right.
%The oral view's height is scaled to the lateral view and the
%threedimensional expression pattern is calculated. During the calculation,
%progress along the x-axis is displayed in the Command Window.
%Click a point on the new image to view perpendicular slices through that
%point. If you want to inspect the result, drag away the figure appearing
%on top of it.
%On the embryo image that appeared under the first, drag along the
%oral-aboral body axis. You can adjust the drawn line by dragging it or
%either end to the right position. Double left-click the line once you are
%satisfied. The slices are calculated and raw profiles are measured from
%the loaded decomposition segments.
%If you want to invert the intensity values (dark staining), just press
%<enter>. Type some character before pressing <enter> to continue with the
%current intensity range (light staining). Next, type a character to
%indicate the r(ed), g(reen), b(lue) or w(hite & black) color channel and
%press <enter>. Before you choose a color, you can highlight a figure that
%contains some expression to compare the channels' contrast.
%After this, the Profile Editor is opened with the raw profile from the
%first slice. It might be convenient to highlight and isolate the
%corresponding image while editing the profile. When every slice is edited,
%all slice images are montaged into a single figure and the twodimensional
%profile is plotted.
%Finally, save the profile array. A template name pr2d*.mat is suggested to
%distinguish it from other Matlab files. The profile array is saved as the
%variable finalpro.
