# Supplementary material for: Spatial gene expression quantification: a tool for analysis of in situ hybridizations in sea anemone Nematostella vectensis
Source: BMC Res Notes. 2012 Oct 5;5:555. doi: 10.1186/1756-0500-5-555 (PMC3532226; doi:10.1186/1756-0500-5-555)
Supplement: Additional file 1 — Matlab programs: “genexp.m” for cell layer decomposition of gene expression images and profile editing; “oneview.m” for a 2D gene expression array from a single decomposed image; “twoviews.m” for a 2D array from a decomposed image and perpendicular view. Supporting files: Matlab user interface “genexp.fig” (necessary to run “genexp.m”); directory “embryodata” containing geometry definitions; directory “functions” containing Matlab functions used in the main programs. Matlab script: “stanpro.m” for creating a standardized 1D array from a GENEXP profile figure. Manuals: “readme_genexp.m” for GENEXP program; “readme_oneview.m” for ONEVIEW program; “readme_twoviews.m” for TWOVIEWS program. [file 1756-0500-5-555-S1.tar › stanpro.m]

%Simple script to produce a standardized profile vector of length 100 and
%range 0 to 1 from a genexp profile figure.

% Written by Daniel Botman March-2012

%You can replace the argument './' in uigetfile with the directory where
%your genexp profile figures are stored.
[sourcefile,sourcepath] = uigetfile('*.fig',...
    'Choose a genexp profile','./');
%Uncomment next line to check variables stored in the selected file.
%who('-file',[sourcepath sourcefile])
stru = load([sourcepath sourcefile],'-mat');
xsource = stru.hgS_070000.children.children(1).properties.XData;
ysource = stru.hgS_070000.children.children(1).properties.YData;

circ = max(xsource);
xtarget = 0:circ/100:circ;
ytarget = interp1(xsource,ysource,xtarget);
%Discard the first point (identical to the last) to get 100-element array.
profile = ytarget(2:101)/max(ytarget);

%Compare interpolated values to original profile.
figure
plot(xsource,ysource,'-o',xtarget,ytarget,'-*')
%Display standardized profile.
figure
stem(1:100,profile)

%You can replace the argument './' in uiputfile with the directory where
%your standardized profile arrays are stored.
[targetfile,targetpath] = uiputfile('*.mat',...
    'Save profile as Matlab array','./');
save([targetpath targetfile],'profile')
%This message confirms that the array has been saved successfully.
fprintf('Properties of the array stored in %s%s are\n', targetpath, targetfile)
whos('-file',[targetpath targetfile])
