# Supplementary material for: Spatial gene expression quantification: a tool for analysis of in situ hybridizations in sea anemone Nematostella vectensis
Source: BMC Res Notes. 2012 Oct 5;5:555. doi: 10.1186/1756-0500-5-555 (PMC3532226; doi:10.1186/1756-0500-5-555)
Supplement: Additional file 1 — Matlab programs: “genexp.m” for cell layer decomposition of gene expression images and profile editing; “oneview.m” for a 2D gene expression array from a single decomposed image; “twoviews.m” for a 2D array from a decomposed image and perpendicular view. Supporting files: Matlab user interface “genexp.fig” (necessary to run “genexp.m”); directory “embryodata” containing geometry definitions; directory “functions” containing Matlab functions used in the main programs. Matlab script: “stanpro.m” for creating a standardized 1D array from a GENEXP profile figure. Manuals: “readme_genexp.m” for GENEXP program; “readme_oneview.m” for ONEVIEW program; “readme_twoviews.m” for TWOVIEWS program. [file 1756-0500-5-555-S1.tar › twoviews.m]

function finalpro = twoviews(steps)
%MAIN PROGRAM FOR COMPLEX PATTERNS
%For two perpendicular images, a 3D embryo is produced from the minimum
%expression in every point on the combined rows. As staining is usually
%observed as a dark region, this expression minimum corresponds to the
%highest RGB values.

% Written by Daniel Botman March-2012

addpath('./functions')

%Load stored embryo pictures
disp('Open corresponding genexp data file.')
stru1 = uiimport('-file'); %import file as a struct array
dim1 = length(stru1.s.y); dim2 = length(stru1.s.x); %extract image dimensions
pic1 = uint8(zeros(dim1,dim2,3)); %prepare image array
pic1R = stru1.s.Ir; pic1G = stru1.s.Ig; pic1B = stru1.s.Ib; %extract image data
pic1(:,:,1) = pic1R; pic1(:,:,2) = pic1G; pic1(:,:,3) = pic1B;
fhnd = figure;
subplot(2,2,1)
image(pic1) %display image
axis image
disp('Open image file containing oral view.')
stru2 = uiimport('-file');
cll = fieldnames(stru2);
str = char(cll);
pic2 = stru2.(str);
figure(fhnd)
subplot(2,2,2)
image(pic2)
axis image

%draw reference points on both embryos
subplot(2,2,1)
disp('Click to establish first reference point on lateral image.')
hp = impoint;
i1p1 = getPosition(hp);
i1y1 = i1p1(2);
disp('Click to establish second reference point on lateral image.')
hp = impoint;
i1p2 = getPosition(hp);
i1y2 = i1p2(2);
subplot(2,2,2)
disp('Click to establish first reference point on oral image.')
hp = impoint;
i2p1 = getPosition(hp);
i2y1 = i2p1(2);
disp('Click to establish second reference point on oral image.')
hp = impoint;
i2p2 = getPosition(hp);
i2y2 = i2p2(2);

%scale vertical axis of second picture to first
magn = (i1y2 - i1y1)/(i2y2 - i2y1);
yoff = round(i1y1 - magn*i2y1); %integer offset of second image
trmat = [magn 0 0; 0 magn 0; 0 yoff 1];
tfrm = maketform('affine',trmat);
im2tr = imtransform(pic2,tfrm);

%create 3d embryo
[ydum,dim3,rgb] = size(im2tr); %use adjusted heigth as z coordinate
if yoff < 0 %determine initial and final iteration steps on y-axis
    yini = 1;
    yend = dim1 + yoff;
else
    yini = yoff + 1;
    yend = dim1;
end
I3d = uint8(zeros(dim1,dim2,rgb,dim3)); %prepare array of integers
for i = 1:dim2
    fprintf('x = %d\n',i) %show progress in command window    
    for j = yini:yend
        for k = 1:dim3
            I3d(j,i,:,k) = max(pic1(j,i,:),im2tr(j-yoff,k,:)); %max RGB values
        end
    end
end
%Uncomment next line if you want to view all layers along the z-axis.
%implay(I3d)
figure
%subplot(2,2,3)
dispvert(I3d); %display perpendicular grayscale slices

%plot dissections through main axis and store intensity profiles along cell layer
figure(fhnd)
subplot(2,2,3)
image(pic1)
axis image
disp('Click and drag mouse to indicate embryo body axis')
hli = imline(gca);
disp('Double click line to confirm axis')
lcr = wait(hli); %allow for adjustment
stack = zeros(dim1,dim2,3,steps+1,'uint8'); %create image stack
inc = 180/steps;
procel = cell(steps+1,4);
for i = 0:steps
    phi = i*inc - 90;
    diss = colslice(I3d,lcr,phi); %calculate dissection through main axis
    stack(:,:,:,i+1) = diss;
    figure
    subplot(2,1,1)
    image(squeeze(diss))
    axis image
    [dec, spl, pro, L] = fplotdecom(stru1,squeeze(diss));
    for j = 1:4
        procel{i+1,j} = pro(j,:); %put all profiles into a single cell array
    end
    subplot(2,1,2)
    plot(1:L,pro(1,:),'r',1:L,pro(2,:),'g',1:L,pro(3,:),'b',1:L,pro(4,:),'k','linewidth',2)
end
%implay(stack)

%process single color profiles
numel = length(procel{1,1});
proarr = zeros(steps+1,4,numel,'uint8'); %all data for preallocation is available
for i = 1:steps+1
    for j = 1:4
        proarr(i,j,:) = procel{i,j};
    end
end
rei = input('To invert peaks, type "<enter>"; type "<anything> <enter>" otherwise: ','s');
if isempty(rei)
    proarr = 255 - proarr;
end
rec = input('Type "<r g b or w> <enter>" to select a color: ','s');
switch rec
    case 'r'
        color = 1;
    case 'g'
        color = 2;
    case 'b'
        color = 3;
    case 'w'
        color = 4;
end
finalpro = zeros(steps+1,numel,'uint8');
h = figure;
for i = 1:steps+1
    initpro = squeeze(proarr(i,color,:));
    figure(h)
    plot(initpro,'-o','MarkerSize',3) %monitor points during edit
    [dummy,finalpro(i,:)] = myeditor(h);
    figure;
    plot(finalpro(i,:))
end
figure
montage(stack)
[X,Y] = meshgrid(1:numel,1:steps+1);
figure
mesh(X,Y,double(finalpro))

%save finalpro to file
[filename, pathname] = uiputfile('*.pr2d','Save profile');
file = fullfile(pathname,filename);
save(file,'finalpro')
